# Supplementary material for: The basic helix–loop–helix (bHLH) transcription factor DTT1 is part of a paired key that unlocks the tapetum transition in barley anther development
Source: Plant Cell. 2025 Sep 30;37(10):koaf230. doi: 10.1093/plcell/koaf230 (PMC12510322; doi:10.1093/plcell/koaf230)
Supplement: koaf230_Supplementary_Data [file koaf230_supplementary_data.zip]

Archive with 7 entries (7 files):
- Table S1.xlsx
- Table S2.xlsx
- Table S3.xlsx
- Table S4.xlsx
- Supplemental Data-Final Sept 2025_2.pdf
- Supplemental file 1.txt
- Supplemental file 2.mtsx
