# Supplementary material for: The basic helix–loop–helix (bHLH) transcription factor DTT1 is part of a paired key that unlocks the tapetum transition in barley anther development
Source: Plant Cell. 2025 Sep 30;37(10):koaf230. doi: 10.1093/plcell/koaf230 (PMC12510322; doi:10.1093/plcell/koaf230)
Supplement: koaf230_Supplementary_Data [file koaf230_supplementary_data.zip › Table S1.xlsx]

## Sheet: FC<-4 q<0.05
dtt1_S6-WT_S6	dtt1_S6-WT_S6	dtt1_S7-WT_S7	dtt1_S7-WT_S7	hvdtt1_S8a2-WT_S8a2	hvdtt1_S8a2-WT_S8a2
UP, 291 genes	Down, 1307 genes	UP, 224 genes	Down, 438 genes	UP, 334 genes	Down, 743 genes
HORVU.MOREX.r2.2HG0166210	HORVU.MOREX.r2.2HG0174580	HORVU.MOREX.r2.4HG0284690	HORVU.MOREX.r2.2HG0174580	HORVU.MOREX.r2.1HG0059310	HORVU.MOREX.r2.2HG0174580
HORVU.MOREX.r2.6HG0447930	HORVU.MOREX.r2.5HG0422890	HORVU.MOREX.r2.5HG0411860	HORVU.MOREX.r2.4HG0299130	HORVU.MOREX.r2.4HG0277970	HORVU.MOREX.r2.4HG0299130
HORVU.MOREX.r2.7HG0586800	HORVU.MOREX.r2.1HG0073450	HORVU.MOREX.r2.7HG0593170	HORVU.MOREX.r2.7HG0570280	HORVU.MOREX.r2.4HG0277950	HORVU.MOREX.r2.7HG0570280
HORVU.MOREX.r2.6HG0447850	HORVU.MOREX.r2.7HG0566550	HORVU.MOREX.r2.5HG0406930	HORVU.MOREX.r2.2HG0151880	HORVU.MOREX.r2.5HG0411860	HORVU.MOREX.r2.2HG0151880
HORVU.MOREX.r2.7HG0608630	HORVU.MOREX.r2.3HG0255920	HORVU.MOREX.r2.4HG0281730	HORVU.MOREX.r2.4HG0309620	HORVU.MOREX.r2.7HG0593170	HORVU.MOREX.r2.4HG0309620
HORVU.MOREX.r2.3HG0272510	HORVU.MOREX.r2.5HG0413450	HORVU.MOREX.r2.6HG0452970	HORVU.MOREX.r2.4HG0326430	HORVU.MOREX.r2.4HG0324960	HORVU.MOREX.r2.4HG0341910
HORVU.MOREX.r2.3HG0252600	HORVU.MOREX.r2.5HG0414510	HORVU.MOREX.r2.7HG0541090	HORVU.MOREX.r2.4HG0341910	HORVU.MOREX.r2.5HG0406930	HORVU.MOREX.r2.3HG0255920
HORVU.MOREX.r2.5HG0411860	HORVU.MOREX.r2.2HG0138070	HORVU.MOREX.r2.6HG0468320	HORVU.MOREX.r2.3HG0255920	HORVU.MOREX.r2.2HG0112900	HORVU.MOREX.r2.4HG0348190
HORVU.MOREX.r2.7HG0593170	HORVU.MOREX.r2.3HG0193380	HORVU.MOREX.r2.6HG0468610	HORVU.MOREX.r2.4HG0348190	HORVU.MOREX.r2.5HG0356270	HORVU.MOREX.r2.3HG0266510
HORVU.MOREX.r2.4HG0333030	HORVU.MOREX.r2.4HG0348160	HORVU.MOREX.r2.7HG0553540	HORVU.MOREX.r2.5HG0414510	HORVU.MOREX.r2.4HG0281730	HORVU.MOREX.r2.5HG0414510
HORVU.MOREX.r2.5HG0411510	HORVU.MOREX.r2.6HG0486210	HORVU.MOREX.r2.7HG0529100	HORVU.MOREX.r2.3HG0185020	HORVU.MOREX.r2.6HG0452970	HORVU.MOREX.r2.3HG0185020
HORVU.MOREX.r2.1HG0035630	HORVU.MOREX.r2.5HG0360950	HORVU.MOREX.r2.4HG0285460	HORVU.MOREX.r2.4HG0348160	HORVU.MOREX.r2.7HG0541090	HORVU.MOREX.r2.4HG0348160
HORVU.MOREX.r2.4HG0281730	HORVU.MOREX.r2.7HG0584920	HORVU.MOREX.r2.7HG0561410	HORVU.MOREX.r2.2HG0131390	HORVU.MOREX.r2.6HG0468320	HORVU.MOREX.r2.2HG0131390
HORVU.MOREX.r2.2HG0156090	HORVU.MOREX.r2.2HG0127690	HORVU.MOREX.r2.2HG0093990	HORVU.MOREX.r2.1HG0053490	HORVU.MOREX.r2.6HG0468610	HORVU.MOREX.r2.1HG0053490
HORVU.MOREX.r2.3HG0193430	HORVU.MOREX.r2.5HG0422900	HORVU.MOREX.r2.1HG0025690	HORVU.MOREX.r2.7HG0565330	HORVU.MOREX.r2.4HG0277630	HORVU.MOREX.r2.7HG0565330
HORVU.MOREX.r2.6HG0458420	HORVU.MOREX.r2.4HG0282910	HORVU.MOREX.r2.5HG0438530	HORVU.MOREX.r2.5HG0349730	HORVU.MOREX.r2.7HG0553540	HORVU.MOREX.r2.5HG0349730
HORVU.MOREX.r2.2HG0093990	HORVU.MOREX.r2.2HG0165060	HORVU.MOREX.r2.6HG0479070	HORVU.MOREX.r2.7HG0562500	HORVU.MOREX.r2.7HG0602460	HORVU.MOREX.r2.7HG0562500
HORVU.MOREX.r2.7HG0529070	HORVU.MOREX.r2.4HG0280010	HORVU.MOREX.r2.7HG0618470	HORVU.MOREX.r2.5HG0416120	HORVU.MOREX.r2.7HG0529100	HORVU.MOREX.r2.5HG0416120
HORVU.MOREX.r2.2HG0088360	HORVU.MOREX.r2.4HG0338530	HORVU.MOREX.r2.6HG0493490	HORVU.MOREX.r2.6HG0456990	HORVU.MOREX.r2.4HG0285460	HORVU.MOREX.r2.6HG0456990
HORVU.MOREX.r2.5HG0431120	HORVU.MOREX.r2.1HG0022830	HORVU.MOREX.r2.2HG0113950	HORVU.MOREX.r2.6HG0450010	HORVU.MOREX.r2.7HG0561410	HORVU.MOREX.r2.6HG0450010
HORVU.MOREX.r2.7HG0543940	HORVU.MOREX.r2.4HG0298180	HORVU.MOREX.r2.2HG0139020	HORVU.MOREX.r2.7HG0580960	HORVU.MOREX.r2.2HG0093990	HORVU.MOREX.r2.7HG0580960
HORVU.MOREX.r2.7HG0550340	HORVU.MOREX.r2.7HG0553280	HORVU.MOREX.r2.7HG0545650	HORVU.MOREX.r2.1HG0018030	HORVU.MOREX.r2.2HG0132470	HORVU.MOREX.r2.3HG0199120
HORVU.MOREX.r2.7HG0541090	HORVU.MOREX.r2.1HG0022450	HORVU.MOREX.r2.6HG0489720	HORVU.MOREX.r2.5HG0428230	HORVU.MOREX.r2.1HG0025690	HORVU.MOREX.r2.1HG0018030
HORVU.MOREX.r2.3HG0209440	HORVU.MOREX.r2.7HG0536050	HORVU.MOREX.r2.7HG0585880	HORVU.MOREX.r2.3HG0248470	HORVU.MOREX.r2.2HG0139030	HORVU.MOREX.r2.5HG0428230
HORVU.MOREX.r2.7HG0621490	HORVU.MOREX.r2.2HG0143390	HORVU.MOREX.r2.5HG0360750	HORVU.MOREX.r2.2HG0136020	HORVU.MOREX.r2.6HG0479070	HORVU.MOREX.r2.3HG0248470
HORVU.MOREX.r2.5HG0401790	HORVU.MOREX.r2.6HG0526480	HORVU.MOREX.r2.5HG0431900	HORVU.MOREX.r2.5HG0391590	HORVU.MOREX.r2.5HG0401790	HORVU.MOREX.r2.7HG0557120
HORVU.MOREX.r2.7HG0608610	HORVU.MOREX.r2.2HG0127710	HORVU.MOREX.r2.6HG0478560	HORVU.MOREX.r2.1HG0038070	HORVU.MOREX.r2.2HG0113950	HORVU.MOREX.r2.2HG0136020
HORVU.MOREX.r2.1HG0076070	HORVU.MOREX.r2.4HG0276470	HORVU.MOREX.r2.6HG0465100	HORVU.MOREX.r2.6HG0492720	HORVU.MOREX.r2.6HG0464630	HORVU.MOREX.r2.4HG0299430
HORVU.MOREX.r2.2HG0154040	HORVU.MOREX.r2.7HG0554640	HORVU.MOREX.r2.2HG0125580	HORVU.MOREX.r2.5HG0392160	HORVU.MOREX.r2.5HG0432860	HORVU.MOREX.r2.5HG0391590
HORVU.MOREX.r2.6HG0455870	HORVU.MOREX.r2.1HG0073480	HORVU.MOREX.r2.1HG0035110	HORVU.MOREX.r2.5HG0384520	HORVU.MOREX.r2.2HG0139020	HORVU.MOREX.r2.1HG0038070
HORVU.MOREX.r2.5HG0416540	HORVU.MOREX.r2.4HG0346560	HORVU.MOREX.r2.6HG0520340	HORVU.MOREX.r2.2HG0142720	HORVU.MOREX.r2.4HG0288240	HORVU.MOREX.r2.5HG0403190
HORVU.MOREX.r2.3HG0204880	HORVU.MOREX.r2.7HG0568330	HORVU.MOREX.r2.3HG0272020	HORVU.MOREX.r2.5HG0357680	HORVU.MOREX.r2.6HG0496480	HORVU.MOREX.r2.4HG0343490
HORVU.MOREX.r2.2HG0113950	HORVU.MOREX.r2.2HG0127720	HORVU.MOREX.r2.3HG0193430	HORVU.MOREX.r2.1HG0001990	HORVU.MOREX.r2.7HG0545650	HORVU.MOREX.r2.1HG0035780
HORVU.MOREX.r2.3HG0211650	HORVU.MOREX.r2.4HG0324800	HORVU.MOREX.r2.2HG0149120	HORVU.MOREX.r2.5HG0422470	HORVU.MOREX.r2.1HG0050640	HORVU.MOREX.r2.5HG0392160
HORVU.MOREX.r2.7HG0529100	HORVU.MOREX.r2.4HG0323630	HORVU.MOREX.r2.3HG0240610	HORVU.MOREX.r2.7HG0582690	HORVU.MOREX.r2.6HG0489720	HORVU.MOREX.r2.5HG0384520
HORVU.MOREX.r2.3HG0274630	HORVU.MOREX.r2.5HG0435030	HORVU.MOREX.r2.7HG0623920	HORVU.MOREX.r2.7HG0594280	HORVU.MOREX.r2.7HG0585880	HORVU.MOREX.r2.2HG0142720
HORVU.MOREX.r2.5HG0366880	HORVU.MOREX.r2.7HG0542250	HORVU.MOREX.r2.5HG0399970	HORVU.MOREX.r2.2HG0086620	HORVU.MOREX.r2.1HG0012140	HORVU.MOREX.r2.5HG0357680
HORVU.MOREX.r2.6HG0467210	HORVU.MOREX.r2.2HG0127700	HORVU.MOREX.r2.2HG0172440	HORVU.MOREX.r2.1HG0010070	HORVU.MOREX.r2.2HG0179770	HORVU.MOREX.r2.1HG0001990
HORVU.MOREX.r2.5HG0352380	HORVU.MOREX.r2.5HG0361030	HORVU.MOREX.r2.1HG0010490	HORVU.MOREX.r2.4HG0283460	HORVU.MOREX.r2.5HG0431280	HORVU.MOREX.r2.5HG0422470
HORVU.MOREX.r2.3HG0272020	HORVU.MOREX.r2.1HG0077440	HORVU.MOREX.r2.4HG0309140	HORVU.MOREX.r2.1HG0078510	HORVU.MOREX.r2.5HG0407040	HORVU.MOREX.r2.7HG0582690
HORVU.MOREX.r2.1HG0035110	HORVU.MOREX.r2.2HG0130350	HORVU.MOREX.r2.2HG0177240	HORVU.MOREX.r2.3HG0272510	HORVU.MOREX.r2.5HG0360750	HORVU.MOREX.r2.7HG0594280
HORVU.MOREX.r2.5HG0431900	HORVU.MOREX.r2.3HG0231200	HORVU.MOREX.r2.4HG0344280	HORVU.MOREX.r2.1HG0033820	HORVU.MOREX.r2.6HG0478560	HORVU.MOREX.r2.4HG0283460
HORVU.MOREX.r2.7HG0574080	HORVU.MOREX.r2.7HG0620270	HORVU.MOREX.r2.6HG0520350	HORVU.MOREX.r2.5HG0433630	HORVU.MOREX.r2.6HG0465100	HORVU.MOREX.r2.1HG0078510
HORVU.MOREX.r2.4HG0278680	HORVU.MOREX.r2.5HG0419600	HORVU.MOREX.r2.2HG0156420	HORVU.MOREX.r2.5HG0440060	HORVU.MOREX.r2.2HG0125580	HORVU.MOREX.r2.3HG0272510
HORVU.MOREX.r2.6HG0489500	HORVU.MOREX.r2.6HG0461250	HORVU.MOREX.r2.7HG0561400	HORVU.MOREX.r2.1HG0034630	HORVU.MOREX.r2.1HG0035110	HORVU.MOREX.r2.1HG0046500
HORVU.MOREX.r2.3HG0251220	HORVU.MOREX.r2.2HG0127680	HORVU.MOREX.r2.3HG0182090	HORVU.MOREX.r2.2HG0142140	HORVU.MOREX.r2.1HG0074950	HORVU.MOREX.r2.1HG0033820
HORVU.MOREX.r2.2HG0165250	HORVU.MOREX.r2.5HG0404370	HORVU.MOREX.r2.1HG0069840	HORVU.MOREX.r2.7HG0598390	HORVU.MOREX.r2.6HG0520340	HORVU.MOREX.r2.5HG0440060
HORVU.MOREX.r2.7HG0623920	HORVU.MOREX.r2.2HG0112330	HORVU.MOREX.r2.3HG0193610	HORVU.MOREX.r2.7HG0527340	HORVU.MOREX.r2.UNG0625520	HORVU.MOREX.r2.1HG0034630
HORVU.MOREX.r2.6HG0471040	HORVU.MOREX.r2.6HG0487790	HORVU.MOREX.r2.1HG0014630	HORVU.MOREX.r2.3HG0272150	HORVU.MOREX.r2.6HG0511640	HORVU.MOREX.r2.2HG0142140
HORVU.MOREX.r2.1HG0005640	HORVU.MOREX.r2.6HG0479060	HORVU.MOREX.r2.4HG0288280	HORVU.MOREX.r2.2HG0143390	HORVU.MOREX.r2.3HG0272020	HORVU.MOREX.r2.7HG0598390
HORVU.MOREX.r2.7HG0578120	HORVU.MOREX.r2.4HG0338720	HORVU.MOREX.r2.2HG0091370	HORVU.MOREX.r2.4HG0328540	HORVU.MOREX.r2.3HG0193430	HORVU.MOREX.r2.7HG0527340
HORVU.MOREX.r2.2HG0133250	HORVU.MOREX.r2.5HG0357540	HORVU.MOREX.r2.5HG0376190	HORVU.MOREX.r2.6HG0448890	HORVU.MOREX.r2.6HG0455170	HORVU.MOREX.r2.1HG0004640
HORVU.MOREX.r2.5HG0395730	HORVU.MOREX.r2.1HG0043250	HORVU.MOREX.r2.7HG0541390	HORVU.MOREX.r2.2HG0086610	HORVU.MOREX.r2.2HG0149120	HORVU.MOREX.r2.7HG0568330
HORVU.MOREX.r2.3HG0240610	HORVU.MOREX.r2.5HG0360940	HORVU.MOREX.r2.3HG0193440	HORVU.MOREX.r2.5HG0407150	HORVU.MOREX.r2.3HG0240610	HORVU.MOREX.r2.3HG0272150
HORVU.MOREX.r2.2HG0095360	HORVU.MOREX.r2.3HG0185450	HORVU.MOREX.r2.3HG0249140	HORVU.MOREX.r2.2HG0163200	HORVU.MOREX.r2.5HG0399970	HORVU.MOREX.r2.4HG0329430
HORVU.MOREX.r2.6HG0455170	HORVU.MOREX.r2.7HG0558150	HORVU.MOREX.r2.6HG0512200	HORVU.MOREX.r2.3HG0272490	HORVU.MOREX.r2.2HG0172440	HORVU.MOREX.r2.2HG0143390
HORVU.MOREX.r2.4HG0318880	HORVU.MOREX.r2.2HG0169850	HORVU.MOREX.r2.7HG0558420	HORVU.MOREX.r2.5HG0405870	HORVU.MOREX.r2.1HG0010490	HORVU.MOREX.r2.4HG0328540
HORVU.MOREX.r2.5HG0399080	HORVU.MOREX.r2.1HG0003030	HORVU.MOREX.r2.6HG0524900	HORVU.MOREX.r2.2HG0163230	HORVU.MOREX.r2.4HG0309140	HORVU.MOREX.r2.6HG0448890
HORVU.MOREX.r2.5HG0394550	HORVU.MOREX.r2.4HG0340810	HORVU.MOREX.r2.5HG0362860	HORVU.MOREX.r2.4HG0324330	HORVU.MOREX.r2.2HG0177240	HORVU.MOREX.r2.1HG0053570
HORVU.MOREX.r2.2HG0156420	HORVU.MOREX.r2.7HG0597200	HORVU.MOREX.r2.7HG0604930	HORVU.MOREX.r2.4HG0319540	HORVU.MOREX.r2.6HG0513700	HORVU.MOREX.r2.5HG0407150
HORVU.MOREX.r2.4HG0344280	HORVU.MOREX.r2.7HG0572640	HORVU.MOREX.r2.2HG0168800	HORVU.MOREX.r2.5HG0350250	HORVU.MOREX.r2.4HG0344280	HORVU.MOREX.r2.4HG0331920
HORVU.MOREX.r2.6HG0447940	HORVU.MOREX.r2.2HG0176590	HORVU.MOREX.r2.6HG0519590	HORVU.MOREX.r2.6HG0461250	HORVU.MOREX.r2.6HG0520350	HORVU.MOREX.r2.7HG0581010
HORVU.MOREX.r2.2HG0175150	HORVU.MOREX.r2.5HG0409930	HORVU.MOREX.r2.7HG0578120	HORVU.MOREX.r2.7HG0586190	HORVU.MOREX.r2.7HG0541490	HORVU.MOREX.r2.2HG0163200
HORVU.MOREX.r2.3HG0193610	HORVU.MOREX.r2.7HG0554650	HORVU.MOREX.r2.6HG0478550	HORVU.MOREX.r2.4HG0335630	HORVU.MOREX.r2.2HG0154450	HORVU.MOREX.r2.3HG0272490
HORVU.MOREX.r2.2HG0091370	HORVU.MOREX.r2.1HG0009530	HORVU.MOREX.r2.6HG0455870	HORVU.MOREX.r2.6HG0477800	HORVU.MOREX.r2.3HG0230650	HORVU.MOREX.r2.5HG0405870
HORVU.MOREX.r2.6HG0456760	HORVU.MOREX.r2.2HG0110280	HORVU.MOREX.r2.2HG0115310	HORVU.MOREX.r2.5HG0359870	HORVU.MOREX.r2.3HG0209720	HORVU.MOREX.r2.2HG0163230
HORVU.MOREX.r2.3HG0266630	HORVU.MOREX.r2.1HG0064430	HORVU.MOREX.r2.7HG0591610	HORVU.MOREX.r2.1HG0034750	HORVU.MOREX.r2.7HG0561400	HORVU.MOREX.r2.4HG0324330
HORVU.MOREX.r2.6HG0512200	HORVU.MOREX.r2.7HG0570060	HORVU.MOREX.r2.1HG0078230	HORVU.MOREX.r2.4HG0326460	HORVU.MOREX.r2.1HG0069840	HORVU.MOREX.r2.4HG0319540
HORVU.MOREX.r2.3HG0183620	HORVU.MOREX.r2.7HG0597270	HORVU.MOREX.r2.6HG0478540	HORVU.MOREX.r2.4HG0282430	HORVU.MOREX.r2.3HG0193610	HORVU.MOREX.r2.6HG0521720
HORVU.MOREX.r2.1HG0002830	HORVU.MOREX.r2.3HG0211760	HORVU.MOREX.r2.5HG0360760	HORVU.MOREX.r2.1HG0076390	HORVU.MOREX.r2.2HG0082310	HORVU.MOREX.r2.5HG0413730
HORVU.MOREX.r2.5HG0361850	HORVU.MOREX.r2.6HG0506280	HORVU.MOREX.r2.2HG0166210	HORVU.MOREX.r2.7HG0597200	HORVU.MOREX.r2.4HG0288280	HORVU.MOREX.r2.5HG0350250
HORVU.MOREX.r2.3HG0191210	HORVU.MOREX.r2.2HG0134850	HORVU.MOREX.r2.7HG0611590	HORVU.MOREX.r2.6HG0449180	HORVU.MOREX.r2.3HG0204000	HORVU.MOREX.r2.3HG0269380
HORVU.MOREX.r2.5HG0400580	HORVU.MOREX.r2.1HG0062600	HORVU.MOREX.r2.1HG0016790	HORVU.MOREX.r2.3HG0183040	HORVU.MOREX.r2.7HG0545450	HORVU.MOREX.r2.2HG0144320
HORVU.MOREX.r2.3HG0258850	HORVU.MOREX.r2.6HG0466770	HORVU.MOREX.r2.4HG0299520	HORVU.MOREX.r2.7HG0558150	HORVU.MOREX.r2.2HG0091370	HORVU.MOREX.r2.3HG0257110
HORVU.MOREX.r2.4HG0316010	HORVU.MOREX.r2.4HG0284550	HORVU.MOREX.r2.3HG0209710	HORVU.MOREX.r2.7HG0591740	HORVU.MOREX.r2.5HG0376190	HORVU.MOREX.r2.6HG0523470
HORVU.MOREX.r2.5HG0399660	HORVU.MOREX.r2.3HG0181780	HORVU.MOREX.r2.7HG0620040	HORVU.MOREX.r2.1HG0076400	HORVU.MOREX.r2.2HG0132430	HORVU.MOREX.r2.6HG0461250
HORVU.MOREX.r2.6HG0447990	HORVU.MOREX.r2.4HG0312760	HORVU.MOREX.r2.3HG0185670	HORVU.MOREX.r2.5HG0421250	HORVU.MOREX.r2.7HG0541390	HORVU.MOREX.r2.7HG0586190
HORVU.MOREX.r2.3HG0265450	HORVU.MOREX.r2.6HG0451480	HORVU.MOREX.r2.7HG0534060	HORVU.MOREX.r2.2HG0110740	HORVU.MOREX.r2.5HG0366750	HORVU.MOREX.r2.4HG0335630
HORVU.MOREX.r2.2HG0166400	HORVU.MOREX.r2.5HG0413010	HORVU.MOREX.r2.7HG0531390	HORVU.MOREX.r2.7HG0602820	HORVU.MOREX.r2.3HG0193440	HORVU.MOREX.r2.1HG0011190
HORVU.MOREX.r2.2HG0116670	HORVU.MOREX.r2.7HG0620520	HORVU.MOREX.r2.7HG0611990	HORVU.MOREX.r2.7HG0544750	HORVU.MOREX.r2.3HG0249140	HORVU.MOREX.r2.6HG0477800
HORVU.MOREX.r2.3HG0182090	HORVU.MOREX.r2.5HG0351690	HORVU.MOREX.r2.1HG0073440	HORVU.MOREX.r2.7HG0570060	HORVU.MOREX.r2.4HG0294800	HORVU.MOREX.r2.5HG0359870
HORVU.MOREX.r2.2HG0168800	HORVU.MOREX.r2.7HG0600440	HORVU.MOREX.r2.6HG0495310	HORVU.MOREX.r2.7HG0544620	HORVU.MOREX.r2.6HG0512200	HORVU.MOREX.r2.3HG0253120
HORVU.MOREX.r2.7HG0591610	HORVU.MOREX.r2.7HG0588880	HORVU.MOREX.r2.2HG0157460	HORVU.MOREX.r2.7HG0542220	HORVU.MOREX.r2.7HG0558420	HORVU.MOREX.r2.4HG0282430
HORVU.MOREX.r2.7HG0599590	HORVU.MOREX.r2.7HG0608380	HORVU.MOREX.r2.6HG0457940	HORVU.MOREX.r2.4HG0333030	HORVU.MOREX.r2.2HG0140910	HORVU.MOREX.r2.1HG0076390
HORVU.MOREX.r2.7HG0535290	HORVU.MOREX.r2.2HG0100840	HORVU.MOREX.r2.4HG0305570	HORVU.MOREX.r2.2HG0088090	HORVU.MOREX.r2.6HG0524900	HORVU.MOREX.r2.4HG0291320
HORVU.MOREX.r2.1HG0078230	HORVU.MOREX.r2.2HG0138520	HORVU.MOREX.r2.5HG0392660	HORVU.MOREX.r2.7HG0541950	HORVU.MOREX.r2.5HG0362860	HORVU.MOREX.r2.7HG0597200
HORVU.MOREX.r2.5HG0398840	HORVU.MOREX.r2.3HG0274840	HORVU.MOREX.r2.5HG0371730	HORVU.MOREX.r2.3HG0272480	HORVU.MOREX.r2.7HG0604930	HORVU.MOREX.r2.6HG0449180
HORVU.MOREX.r2.2HG0112230	HORVU.MOREX.r2.5HG0419440	HORVU.MOREX.r2.5HG0398840	HORVU.MOREX.r2.3HG0241430	HORVU.MOREX.r2.3HG0242500	HORVU.MOREX.r2.3HG0183040
HORVU.MOREX.r2.2HG0157620	HORVU.MOREX.r2.2HG0127670	HORVU.MOREX.r2.2HG0115300	HORVU.MOREX.r2.1HG0050570	HORVU.MOREX.r2.3HG0197210	HORVU.MOREX.r2.7HG0558150
HORVU.MOREX.r2.6HG0459700	HORVU.MOREX.r2.6HG0485880	HORVU.MOREX.r2.7HG0538800	HORVU.MOREX.r2.5HG0350950	HORVU.MOREX.r2.2HG0168800	HORVU.MOREX.r2.7HG0591740
HORVU.MOREX.r2.4HG0276870	HORVU.MOREX.r2.5HG0372030	HORVU.MOREX.r2.2HG0134600	HORVU.MOREX.r2.1HG0074860	HORVU.MOREX.r2.6HG0519590	HORVU.MOREX.r2.1HG0076400
HORVU.MOREX.r2.2HG0114540	HORVU.MOREX.r2.6HG0515250	HORVU.MOREX.r2.3HG0186840	HORVU.MOREX.r2.1HG0037390	HORVU.MOREX.r2.5HG0397600	HORVU.MOREX.r2.7HG0552030
HORVU.MOREX.r2.4HG0349180	HORVU.MOREX.r2.2HG0161100	HORVU.MOREX.r2.1HG0055150	HORVU.MOREX.r2.7HG0542190	HORVU.MOREX.r2.7HG0578120	HORVU.MOREX.r2.7HG0602820
HORVU.MOREX.r2.5HG0413760	HORVU.MOREX.r2.1HG0073500	HORVU.MOREX.r2.6HG0456700	HORVU.MOREX.r2.5HG0444400	HORVU.MOREX.r2.4HG0296730	HORVU.MOREX.r2.2HG0087940
HORVU.MOREX.r2.3HG0228210	HORVU.MOREX.r2.5HG0420230	HORVU.MOREX.r2.6HG0465110	HORVU.MOREX.r2.2HG0086600	HORVU.MOREX.r2.1HG0043650	HORVU.MOREX.r2.7HG0570060
HORVU.MOREX.r2.6HG0455220	HORVU.MOREX.r2.4HG0339670	HORVU.MOREX.r2.2HG0112230	HORVU.MOREX.r2.1HG0057890	HORVU.MOREX.r2.6HG0478550	HORVU.MOREX.r2.3HG0272480
HORVU.MOREX.r2.1HG0009440	HORVU.MOREX.r2.6HG0485580	HORVU.MOREX.r2.4HG0311810	HORVU.MOREX.r2.5HG0404370	HORVU.MOREX.r2.4HG0333080	HORVU.MOREX.r2.3HG0241430
HORVU.MOREX.r2.2HG0088930	HORVU.MOREX.r2.6HG0460660	HORVU.MOREX.r2.6HG0524890	HORVU.MOREX.r2.7HG0610980	HORVU.MOREX.r2.6HG0455870	HORVU.MOREX.r2.1HG0050570
HORVU.MOREX.r2.6HG0472730	HORVU.MOREX.r2.2HG0161410	HORVU.MOREX.r2.6HG0493990	HORVU.MOREX.r2.7HG0543270	HORVU.MOREX.r2.2HG0135060	HORVU.MOREX.r2.1HG0074860
HORVU.MOREX.r2.5HG0359170	HORVU.MOREX.r2.5HG0406130	HORVU.MOREX.r2.2HG0153830	HORVU.MOREX.r2.2HG0152010	HORVU.MOREX.r2.3HG0200320	HORVU.MOREX.r2.1HG0037390
HORVU.MOREX.r2.3HG0185100	HORVU.MOREX.r2.7HG0609280	HORVU.MOREX.r2.5HG0378610	HORVU.MOREX.r2.5HG0434490	HORVU.MOREX.r2.2HG0115310	HORVU.MOREX.r2.1HG0057890
HORVU.MOREX.r2.6HG0456790	HORVU.MOREX.r2.2HG0114380	HORVU.MOREX.r2.7HG0602170	HORVU.MOREX.r2.6HG0462660	HORVU.MOREX.r2.1HG0078230	HORVU.MOREX.r2.4HG0325010
HORVU.MOREX.r2.6HG0524900	HORVU.MOREX.r2.4HG0280640	HORVU.MOREX.r2.5HG0385510	HORVU.MOREX.r2.7HG0537700	HORVU.MOREX.r2.5HG0397610	HORVU.MOREX.r2.1HG0064430
HORVU.MOREX.r2.6HG0509090	HORVU.MOREX.r2.4HG0338450	HORVU.MOREX.r2.3HG0212390	HORVU.MOREX.r2.7HG0542320	HORVU.MOREX.r2.6HG0478540	HORVU.MOREX.r2.7HG0610980
HORVU.MOREX.r2.5HG0385520	HORVU.MOREX.r2.6HG0482800	HORVU.MOREX.r2.7HG0621290	HORVU.MOREX.r2.3HG0238280	HORVU.MOREX.r2.5HG0360760	HORVU.MOREX.r2.6HG0474930
HORVU.MOREX.r2.3HG0247410	HORVU.MOREX.r2.1HG0073510	HORVU.MOREX.r2.1HG0036990	HORVU.MOREX.r2.1HG0070460	HORVU.MOREX.r2.2HG0166210	HORVU.MOREX.r2.2HG0152010
HORVU.MOREX.r2.2HG0090040	HORVU.MOREX.r2.7HG0607850	HORVU.MOREX.r2.4HG0307610	HORVU.MOREX.r2.4HG0289080	HORVU.MOREX.r2.4HG0316010	HORVU.MOREX.r2.6HG0462660
HORVU.MOREX.r2.1HG0032640	HORVU.MOREX.r2.2HG0118780	HORVU.MOREX.r2.3HG0186570	HORVU.MOREX.r2.6HG0479630	HORVU.MOREX.r2.7HG0611590	HORVU.MOREX.r2.3HG0238280
HORVU.MOREX.r2.7HG0534060	HORVU.MOREX.r2.5HG0430550	HORVU.MOREX.r2.6HG0515190	HORVU.MOREX.r2.2HG0177110	HORVU.MOREX.r2.1HG0016790	HORVU.MOREX.r2.1HG0070460
HORVU.MOREX.r2.5HG0382190	HORVU.MOREX.r2.1HG0003280	HORVU.MOREX.r2.7HG0531400	HORVU.MOREX.r2.7HG0537050	HORVU.MOREX.r2.4HG0299520	HORVU.MOREX.r2.4HG0289080
HORVU.MOREX.r2.6HG0515190	HORVU.MOREX.r2.1HG0071500	HORVU.MOREX.r2.3HG0233540	HORVU.MOREX.r2.3HG0244950	HORVU.MOREX.r2.3HG0209710	HORVU.MOREX.r2.3HG0234870
HORVU.MOREX.r2.7HG0619370	HORVU.MOREX.r2.4HG0312030	HORVU.MOREX.r2.5HG0359460	HORVU.MOREX.r2.7HG0542670	HORVU.MOREX.r2.7HG0620040	HORVU.MOREX.r2.7HG0597270
HORVU.MOREX.r2.2HG0176840	HORVU.MOREX.r2.3HG0211680	HORVU.MOREX.r2.3HG0274290	HORVU.MOREX.r2.1HG0012620	HORVU.MOREX.r2.2HG0146840	HORVU.MOREX.r2.1HG0040660
HORVU.MOREX.r2.4HG0330810	HORVU.MOREX.r2.5HG0413670	HORVU.MOREX.r2.6HG0456860	HORVU.MOREX.r2.2HG0154760	HORVU.MOREX.r2.6HG0508750	HORVU.MOREX.r2.6HG0479630
HORVU.MOREX.r2.2HG0145340	HORVU.MOREX.r2.6HG0481420	HORVU.MOREX.r2.2HG0085430	HORVU.MOREX.r2.7HG0542690	HORVU.MOREX.r2.2HG0169370	HORVU.MOREX.r2.2HG0177110
HORVU.MOREX.r2.1HG0008920	HORVU.MOREX.r2.4HG0301260	HORVU.MOREX.r2.7HG0558410	HORVU.MOREX.r2.2HG0148740	HORVU.MOREX.r2.3HG0185670	HORVU.MOREX.r2.3HG0244950
HORVU.MOREX.r2.3HG0186570	HORVU.MOREX.r2.2HG0088420	HORVU.MOREX.r2.4HG0324950	HORVU.MOREX.r2.2HG0088160	HORVU.MOREX.r2.6HG0450940	HORVU.MOREX.r2.1HG0012620
HORVU.MOREX.r2.1HG0034790	HORVU.MOREX.r2.1HG0006060	HORVU.MOREX.r2.7HG0584990	HORVU.MOREX.r2.4HG0333090	HORVU.MOREX.r2.7HG0534060	HORVU.MOREX.r2.2HG0154760
HORVU.MOREX.r2.4HG0281830	HORVU.MOREX.r2.5HG0382960	HORVU.MOREX.r2.4HG0317460	HORVU.MOREX.r2.3HG0237690	HORVU.MOREX.r2.3HG0258910	HORVU.MOREX.r2.2HG0148740
HORVU.MOREX.r2.2HG0113060	HORVU.MOREX.r2.2HG0176490	HORVU.MOREX.r2.6HG0462980	HORVU.MOREX.r2.7HG0542240	HORVU.MOREX.r2.7HG0531390	HORVU.MOREX.r2.7HG0542240
HORVU.MOREX.r2.5HG0440270	HORVU.MOREX.r2.6HG0448440	HORVU.MOREX.r2.7HG0552440	HORVU.MOREX.r2.7HG0543310	HORVU.MOREX.r2.7HG0611990	HORVU.MOREX.r2.4HG0335520
HORVU.MOREX.r2.4HG0347030	HORVU.MOREX.r2.5HG0374050	HORVU.MOREX.r2.7HG0571700	HORVU.MOREX.r2.7HG0542250	HORVU.MOREX.r2.7HG0609860	HORVU.MOREX.r2.4HG0345870
HORVU.MOREX.r2.5HG0393940	HORVU.MOREX.r2.6HG0460210	HORVU.MOREX.r2.5HG0395730	HORVU.MOREX.r2.1HG0007740	HORVU.MOREX.r2.6HG0458110	HORVU.MOREX.r2.4HG0319530
HORVU.MOREX.r2.3HG0263240	HORVU.MOREX.r2.2HG0098180	HORVU.MOREX.r2.3HG0212380	HORVU.MOREX.r2.4HG0345870	HORVU.MOREX.r2.1HG0073440	HORVU.MOREX.r2.6HG0496680
HORVU.MOREX.r2.2HG0175130	HORVU.MOREX.r2.5HG0360920	HORVU.MOREX.r2.2HG0154040	HORVU.MOREX.r2.7HG0542200	HORVU.MOREX.r2.4HG0333410	HORVU.MOREX.r2.4HG0291290
HORVU.MOREX.r2.1HG0031500	HORVU.MOREX.r2.6HG0461400	HORVU.MOREX.r2.6HG0513290	HORVU.MOREX.r2.4HG0319530	HORVU.MOREX.r2.7HG0566930	HORVU.MOREX.r2.1HG0055820
HORVU.MOREX.r2.6HG0463620	HORVU.MOREX.r2.1HG0073660	HORVU.MOREX.r2.2HG0103730	HORVU.MOREX.r2.6HG0498250	HORVU.MOREX.r2.2HG0110940	HORVU.MOREX.r2.3HG0274970
HORVU.MOREX.r2.4HG0349160	HORVU.MOREX.r2.1HG0068790	HORVU.MOREX.r2.6HG0457950	HORVU.MOREX.r2.5HG0364090	HORVU.MOREX.r2.2HG0157460	HORVU.MOREX.r2.4HG0329610
HORVU.MOREX.r2.6HG0518300	HORVU.MOREX.r2.2HG0127090	HORVU.MOREX.r2.4HG0304740	HORVU.MOREX.r2.6HG0496680	HORVU.MOREX.r2.6HG0457940	HORVU.MOREX.r2.7HG0545340
HORVU.MOREX.r2.1HG0033080	HORVU.MOREX.r2.6HG0498340	HORVU.MOREX.r2.6HG0516720	HORVU.MOREX.r2.1HG0055820	HORVU.MOREX.r2.4HG0305570	HORVU.MOREX.r2.6HG0520430
HORVU.MOREX.r2.4HG0337070	HORVU.MOREX.r2.7HG0591800	HORVU.MOREX.r2.5HG0397670	HORVU.MOREX.r2.3HG0247020	HORVU.MOREX.r2.5HG0392660	HORVU.MOREX.r2.5HG0429320
HORVU.MOREX.r2.7HG0619050	HORVU.MOREX.r2.2HG0085320	HORVU.MOREX.r2.2HG0084890	HORVU.MOREX.r2.4HG0329610	HORVU.MOREX.r2.5HG0371730	HORVU.MOREX.r2.2HG0126620
HORVU.MOREX.r2.6HG0511990	HORVU.MOREX.r2.7HG0620510	HORVU.MOREX.r2.2HG0168690	HORVU.MOREX.r2.7HG0545340	HORVU.MOREX.r2.5HG0398840	HORVU.MOREX.r2.7HG0590160
HORVU.MOREX.r2.4HG0327840	HORVU.MOREX.r2.2HG0154610	HORVU.MOREX.r2.3HG0192670	HORVU.MOREX.r2.2HG0086890	HORVU.MOREX.r2.2HG0115300	HORVU.MOREX.r2.2HG0142920
HORVU.MOREX.r2.4HG0285320	HORVU.MOREX.r2.7HG0611110	HORVU.MOREX.r2.7HG0533860	HORVU.MOREX.r2.6HG0520430	HORVU.MOREX.r2.7HG0538800	HORVU.MOREX.r2.4HG0328360
HORVU.MOREX.r2.1HG0002240	HORVU.MOREX.r2.7HG0576670	HORVU.MOREX.r2.7HG0592850	HORVU.MOREX.r2.7HG0590160	HORVU.MOREX.r2.2HG0134600	HORVU.MOREX.r2.2HG0154610
HORVU.MOREX.r2.6HG0476410	HORVU.MOREX.r2.4HG0340790	HORVU.MOREX.r2.7HG0534220	HORVU.MOREX.r2.5HG0435130	HORVU.MOREX.r2.3HG0186840	HORVU.MOREX.r2.6HG0490060
HORVU.MOREX.r2.3HG0237590	HORVU.MOREX.r2.5HG0413860	HORVU.MOREX.r2.5HG0362870	HORVU.MOREX.r2.4HG0328360	HORVU.MOREX.r2.3HG0222900	HORVU.MOREX.r2.2HG0105110
HORVU.MOREX.r2.2HG0143890	HORVU.MOREX.r2.7HG0542930	HORVU.MOREX.r2.4HG0281740	HORVU.MOREX.r2.2HG0154610	HORVU.MOREX.r2.1HG0055150	HORVU.MOREX.r2.7HG0582620
HORVU.MOREX.r2.1HG0002870	HORVU.MOREX.r2.6HG0472520	HORVU.MOREX.r2.4HG0288940	HORVU.MOREX.r2.6HG0490060	HORVU.MOREX.r2.1HG0013410	HORVU.MOREX.r2.4HG0278180
HORVU.MOREX.r2.3HG0186740	HORVU.MOREX.r2.7HG0595030	HORVU.MOREX.r2.7HG0608660	HORVU.MOREX.r2.2HG0105110	HORVU.MOREX.r2.6HG0456700	HORVU.MOREX.r2.5HG0446950
HORVU.MOREX.r2.2HG0165680	HORVU.MOREX.r2.3HG0202810	HORVU.MOREX.r2.7HG0572990	HORVU.MOREX.r2.7HG0582620	HORVU.MOREX.r2.5HG0411340	HORVU.MOREX.r2.7HG0561680
HORVU.MOREX.r2.5HG0445070	HORVU.MOREX.r2.5HG0400660	HORVU.MOREX.r2.5HG0407910	HORVU.MOREX.r2.6HG0464720	HORVU.MOREX.r2.6HG0465110	HORVU.MOREX.r2.5HG0383440
HORVU.MOREX.r2.5HG0398940	HORVU.MOREX.r2.2HG0161050	HORVU.MOREX.r2.5HG0376200	HORVU.MOREX.r2.7HG0561680	HORVU.MOREX.r2.4HG0317880	HORVU.MOREX.r2.6HG0468650
HORVU.MOREX.r2.7HG0598020	HORVU.MOREX.r2.1HG0068800	HORVU.MOREX.r2.7HG0529590	HORVU.MOREX.r2.5HG0383440	HORVU.MOREX.r2.2HG0112230	HORVU.MOREX.r2.6HG0458770
HORVU.MOREX.r2.1HG0054080	HORVU.MOREX.r2.2HG0150720	HORVU.MOREX.r2.5HG0366760	HORVU.MOREX.r2.5HG0435090	HORVU.MOREX.r2.3HG0185100	HORVU.MOREX.r2.5HG0436790
HORVU.MOREX.r2.1HG0072910	HORVU.MOREX.r2.5HG0397460	HORVU.MOREX.r2.2HG0084040	HORVU.MOREX.r2.2HG0094550	HORVU.MOREX.r2.3HG0261230	HORVU.MOREX.r2.1HG0032090
HORVU.MOREX.r2.6HG0513290	HORVU.MOREX.r2.3HG0274970	HORVU.MOREX.r2.5HG0370800	HORVU.MOREX.r2.6HG0458770	HORVU.MOREX.r2.4HG0302290	HORVU.MOREX.r2.3HG0205180
HORVU.MOREX.r2.5HG0410760	HORVU.MOREX.r2.5HG0405240	HORVU.MOREX.r2.6HG0457930	HORVU.MOREX.r2.2HG0161050	HORVU.MOREX.r2.4HG0311810	HORVU.MOREX.r2.3HG0222470
HORVU.MOREX.r2.6HG0497260	HORVU.MOREX.r2.1HG0032090	HORVU.MOREX.r2.2HG0172860	HORVU.MOREX.r2.5HG0436790	HORVU.MOREX.r2.6HG0524890	HORVU.MOREX.r2.6HG0467210
HORVU.MOREX.r2.6HG0502690	HORVU.MOREX.r2.2HG0137700	HORVU.MOREX.r2.5HG0434410	HORVU.MOREX.r2.2HG0092460	HORVU.MOREX.r2.3HG0199380	HORVU.MOREX.r2.4HG0343250
HORVU.MOREX.r2.6HG0474700	HORVU.MOREX.r2.3HG0234260	HORVU.MOREX.r2.4HG0320800	HORVU.MOREX.r2.4HG0330890	HORVU.MOREX.r2.6HG0493990	HORVU.MOREX.r2.4HG0339760
HORVU.MOREX.r2.2HG0153830	HORVU.MOREX.r2.4HG0277610	HORVU.MOREX.r2.2HG0164460	HORVU.MOREX.r2.3HG0205180	HORVU.MOREX.r2.2HG0153830	HORVU.MOREX.r2.6HG0518660
HORVU.MOREX.r2.2HG0168690	HORVU.MOREX.r2.2HG0155790	HORVU.MOREX.r2.5HG0420570	HORVU.MOREX.r2.7HG0543230	HORVU.MOREX.r2.5HG0378610	HORVU.MOREX.r2.5HG0425910
HORVU.MOREX.r2.5HG0370800	HORVU.MOREX.r2.6HG0467220	HORVU.MOREX.r2.3HG0270790	HORVU.MOREX.r2.6HG0452720	HORVU.MOREX.r2.3HG0251220	HORVU.MOREX.r2.1HG0043220
HORVU.MOREX.r2.2HG0159640	HORVU.MOREX.r2.4HG0315650	HORVU.MOREX.r2.6HG0462150	HORVU.MOREX.r2.5HG0435150	HORVU.MOREX.r2.7HG0602170	HORVU.MOREX.r2.4HG0322250
HORVU.MOREX.r2.7HG0584140	HORVU.MOREX.r2.1HG0051010	HORVU.MOREX.r2.7HG0602190	HORVU.MOREX.r2.3HG0258800	HORVU.MOREX.r2.5HG0385510	HORVU.MOREX.r2.3HG0251090
HORVU.MOREX.r2.5HG0359460	HORVU.MOREX.r2.4HG0295780	HORVU.MOREX.r2.7HG0608820	HORVU.MOREX.r2.6HG0467210	HORVU.MOREX.r2.3HG0212390	HORVU.MOREX.r2.5HG0435140
HORVU.MOREX.r2.2HG0145390	HORVU.MOREX.r2.1HG0059450	HORVU.MOREX.r2.1HG0033080	HORVU.MOREX.r2.4HG0343250	HORVU.MOREX.r2.6HG0497380	HORVU.MOREX.r2.5HG0413550
HORVU.MOREX.r2.7HG0571700	HORVU.MOREX.r2.4HG0292370	HORVU.MOREX.r2.1HG0068030	HORVU.MOREX.r2.7HG0542230	HORVU.MOREX.r2.1HG0036990	HORVU.MOREX.r2.2HG0145610
HORVU.MOREX.r2.2HG0141020	HORVU.MOREX.r2.7HG0595260	HORVU.MOREX.r2.2HG0145370	HORVU.MOREX.r2.5HG0435100	HORVU.MOREX.r2.4HG0307610	HORVU.MOREX.r2.5HG0350340
HORVU.MOREX.r2.5HG0423370	HORVU.MOREX.r2.6HG0475670	HORVU.MOREX.r2.3HG0192660	HORVU.MOREX.r2.6HG0518660	HORVU.MOREX.r2.3HG0186570	HORVU.MOREX.r2.6HG0498990
HORVU.MOREX.r2.4HG0284480	HORVU.MOREX.r2.2HG0080530	HORVU.MOREX.r2.7HG0602180	HORVU.MOREX.r2.7HG0603470	HORVU.MOREX.r2.7HG0531400	HORVU.MOREX.r2.7HG0548890
HORVU.MOREX.r2.6HG0472020	HORVU.MOREX.r2.1HG0053410	HORVU.MOREX.r2.4HG0289060	HORVU.MOREX.r2.5HG0425910	HORVU.MOREX.r2.3HG0233540	HORVU.MOREX.r2.6HG0475120
HORVU.MOREX.r2.6HG0498390	HORVU.MOREX.r2.7HG0533240	HORVU.MOREX.r2.5HG0398710	HORVU.MOREX.r2.4HG0322250	HORVU.MOREX.r2.3HG0246620	HORVU.MOREX.r2.5HG0363370
HORVU.MOREX.r2.4HG0277330	HORVU.MOREX.r2.1HG0051670	HORVU.MOREX.r2.5HG0419360	HORVU.MOREX.r2.6HG0502820	HORVU.MOREX.r2.5HG0359460	HORVU.MOREX.r2.5HG0402020
HORVU.MOREX.r2.5HG0434770	HORVU.MOREX.r2.5HG0399470	HORVU.MOREX.r2.6HG0481100	HORVU.MOREX.r2.3HG0251090	HORVU.MOREX.r2.6HG0463110	HORVU.MOREX.r2.2HG0174650
HORVU.MOREX.r2.5HG0382220	HORVU.MOREX.r2.3HG0245030	HORVU.MOREX.r2.2HG0083820	HORVU.MOREX.r2.5HG0435140	HORVU.MOREX.r2.3HG0274290	HORVU.MOREX.r2.5HG0400090
HORVU.MOREX.r2.1HG0018150	HORVU.MOREX.r2.3HG0226970	HORVU.MOREX.r2.3HG0192630	HORVU.MOREX.r2.2HG0145610	HORVU.MOREX.r2.7HG0608630	HORVU.MOREX.r2.7HG0562700
HORVU.MOREX.r2.1HG0007090	HORVU.MOREX.r2.7HG0551420	HORVU.MOREX.r2.6HG0471280	HORVU.MOREX.r2.5HG0435280	HORVU.MOREX.r2.6HG0456860	HORVU.MOREX.r2.7HG0569500
HORVU.MOREX.r2.6HG0522270	HORVU.MOREX.r2.7HG0539300	HORVU.MOREX.r2.2HG0145390	HORVU.MOREX.r2.5HG0350340	HORVU.MOREX.r2.3HG0195440	HORVU.MOREX.r2.1HG0074140
HORVU.MOREX.r2.2HG0103730	HORVU.MOREX.r2.1HG0052230	HORVU.MOREX.r2.5HG0398720	HORVU.MOREX.r2.6HG0498990	HORVU.MOREX.r2.2HG0085430	HORVU.MOREX.r2.3HG0239670
HORVU.MOREX.r2.3HG0257870	HORVU.MOREX.r2.2HG0084600	HORVU.MOREX.r2.7HG0585890	HORVU.MOREX.r2.2HG0149410	HORVU.MOREX.r2.5HG0398940	HORVU.MOREX.r2.1HG0062970
HORVU.MOREX.r2.6HG0455010	HORVU.MOREX.r2.2HG0176530	HORVU.MOREX.r2.2HG0084280	HORVU.MOREX.r2.5HG0402020	HORVU.MOREX.r2.7HG0558410	HORVU.MOREX.r2.1HG0054440
HORVU.MOREX.r2.2HG0083230	HORVU.MOREX.r2.4HG0329950	HORVU.MOREX.r2.4HG0297000	HORVU.MOREX.r2.4HG0333020	HORVU.MOREX.r2.5HG0370300	HORVU.MOREX.r2.4HG0299930
HORVU.MOREX.r2.7HG0529480	HORVU.MOREX.r2.3HG0214830	HORVU.MOREX.r2.1HG0019950	HORVU.MOREX.r2.7HG0569500	HORVU.MOREX.r2.4HG0324950	HORVU.MOREX.r2.3HG0236930
HORVU.MOREX.r2.4HG0285310	HORVU.MOREX.r2.2HG0088710	HORVU.MOREX.r2.2HG0145350	HORVU.MOREX.r2.5HG0435080	HORVU.MOREX.r2.7HG0584990	HORVU.MOREX.r2.2HG0180700
HORVU.MOREX.r2.2HG0149110	HORVU.MOREX.r2.7HG0605010	HORVU.MOREX.r2.4HG0309490	HORVU.MOREX.r2.5HG0381750	HORVU.MOREX.r2.4HG0317460	HORVU.MOREX.r2.2HG0129010
HORVU.MOREX.r2.7HG0608170	HORVU.MOREX.r2.7HG0605150	HORVU.MOREX.r2.6HG0481110	HORVU.MOREX.r2.1HG0074140	HORVU.MOREX.r2.6HG0515330	HORVU.MOREX.r2.6HG0513760
HORVU.MOREX.r2.5HG0417410	HORVU.MOREX.r2.5HG0361620	HORVU.MOREX.r2.4HG0348360	HORVU.MOREX.r2.6HG0520480	HORVU.MOREX.r2.6HG0462980	HORVU.MOREX.r2.1HG0059450
HORVU.MOREX.r2.6HG0473980	HORVU.MOREX.r2.5HG0436790	HORVU.MOREX.r2.7HG0570160	HORVU.MOREX.r2.3HG0239670	HORVU.MOREX.r2.7HG0552440	HORVU.MOREX.r2.2HG0177660
HORVU.MOREX.r2.7HG0619840	HORVU.MOREX.r2.2HG0079040	HORVU.MOREX.r2.7HG0606710	HORVU.MOREX.r2.1HG0062970	HORVU.MOREX.r2.7HG0571700	HORVU.MOREX.r2.2HG0107490
HORVU.MOREX.r2.6HG0508960	HORVU.MOREX.r2.4HG0292510	HORVU.MOREX.r2.5HG0360740	HORVU.MOREX.r2.4HG0299930	HORVU.MOREX.r2.5HG0395730	HORVU.MOREX.r2.5HG0356680
HORVU.MOREX.r2.2HG0176810	HORVU.MOREX.r2.4HG0338510	HORVU.MOREX.r2.4HG0348910	HORVU.MOREX.r2.2HG0180700	HORVU.MOREX.r2.3HG0212380	HORVU.MOREX.r2.3HG0195770
HORVU.MOREX.r2.4HG0293910	HORVU.MOREX.r2.3HG0240680	HORVU.MOREX.r2.2HG0151980	HORVU.MOREX.r2.2HG0129010	HORVU.MOREX.r2.2HG0154040	HORVU.MOREX.r2.2HG0138520
HORVU.MOREX.r2.2HG0130980	HORVU.MOREX.r2.1HG0032820	HORVU.MOREX.r2.4HG0316980	HORVU.MOREX.r2.6HG0513760	HORVU.MOREX.r2.1HG0010050	HORVU.MOREX.r2.5HG0440560
HORVU.MOREX.r2.1HG0005310	HORVU.MOREX.r2.3HG0199220	HORVU.MOREX.r2.3HG0249120	HORVU.MOREX.r2.6HG0464140	HORVU.MOREX.r2.6HG0513290	HORVU.MOREX.r2.4HG0278850
HORVU.MOREX.r2.4HG0288860	HORVU.MOREX.r2.5HG0407340	HORVU.MOREX.r2.7HG0621490	HORVU.MOREX.r2.2HG0177660	HORVU.MOREX.r2.2HG0103730	HORVU.MOREX.r2.6HG0469220
HORVU.MOREX.r2.2HG0098260	HORVU.MOREX.r2.7HG0527810	HORVU.MOREX.r2.1HG0054080	HORVU.MOREX.r2.2HG0138520	HORVU.MOREX.r2.6HG0457950	HORVU.MOREX.r2.7HG0552630
HORVU.MOREX.r2.6HG0493750	HORVU.MOREX.r2.1HG0028630	HORVU.MOREX.r2.3HG0247630	HORVU.MOREX.r2.5HG0440560	HORVU.MOREX.r2.5HG0365700	HORVU.MOREX.r2.1HG0074170
HORVU.MOREX.r2.3HG0259970	HORVU.MOREX.r2.5HG0400090	HORVU.MOREX.r2.2HG0142750	HORVU.MOREX.r2.6HG0469220	HORVU.MOREX.r2.1HG0062790	HORVU.MOREX.r2.4HG0300860
HORVU.MOREX.r2.2HG0085020	HORVU.MOREX.r2.7HG0605560	HORVU.MOREX.r2.6HG0512220	HORVU.MOREX.r2.4HG0300860	HORVU.MOREX.r2.4HG0304740	HORVU.MOREX.r2.5HG0441530
HORVU.MOREX.r2.6HG0513980	HORVU.MOREX.r2.5HG0383560	HORVU.MOREX.r2.2HG0142620	HORVU.MOREX.r2.5HG0433640	HORVU.MOREX.r2.6HG0516720	HORVU.MOREX.r2.3HG0208850
HORVU.MOREX.r2.1HG0076320	HORVU.MOREX.r2.4HG0277250	HORVU.MOREX.r2.6HG0449140	HORVU.MOREX.r2.2HG0079040	HORVU.MOREX.r2.5HG0430300	HORVU.MOREX.r2.3HG0204860
HORVU.MOREX.r2.7HG0535580	HORVU.MOREX.r2.7HG0547150	HORVU.MOREX.r2.1HG0036980	HORVU.MOREX.r2.3HG0208850	HORVU.MOREX.r2.1HG0031500	HORVU.MOREX.r2.1HG0034810
HORVU.MOREX.r2.2HG0085480	HORVU.MOREX.r2.6HG0464420	HORVU.MOREX.r2.2HG0145400	HORVU.MOREX.r2.3HG0204860	HORVU.MOREX.r2.5HG0397670	HORVU.MOREX.r2.4HG0343230
HORVU.MOREX.r2.3HG0249120	HORVU.MOREX.r2.6HG0456170	HORVU.MOREX.r2.2HG0145360	HORVU.MOREX.r2.1HG0034810	HORVU.MOREX.r2.4HG0317890	HORVU.MOREX.r2.1HG0063510
HORVU.MOREX.r2.7HG0534690	HORVU.MOREX.r2.7HG0592990	HORVU.MOREX.r2.2HG0162240	HORVU.MOREX.r2.4HG0343230	HORVU.MOREX.r2.2HG0168690	HORVU.MOREX.r2.3HG0273490
HORVU.MOREX.r2.6HG0519830	HORVU.MOREX.r2.3HG0258050	HORVU.MOREX.r2.1HG0068040	HORVU.MOREX.r2.1HG0063510	HORVU.MOREX.r2.3HG0192670	HORVU.MOREX.r2.4HG0335580
HORVU.MOREX.r2.3HG0189080	HORVU.MOREX.r2.3HG0208210	HORVU.MOREX.r2.3HG0205310	HORVU.MOREX.r2.3HG0273490	HORVU.MOREX.r2.7HG0533860	HORVU.MOREX.r2.3HG0261190
HORVU.MOREX.r2.3HG0247630	HORVU.MOREX.r2.6HG0502820	HORVU.MOREX.r2.7HG0533690	HORVU.MOREX.r2.3HG0241980	HORVU.MOREX.r2.5HG0403850	HORVU.MOREX.r2.3HG0185920
HORVU.MOREX.r2.3HG0233560	HORVU.MOREX.r2.7HG0599230	HORVU.MOREX.r2.3HG0245390	HORVU.MOREX.r2.4HG0347430	HORVU.MOREX.r2.7HG0592850	HORVU.MOREX.r2.3HG0184840
HORVU.MOREX.r2.5HG0405280	HORVU.MOREX.r2.6HG0526450	HORVU.MOREX.r2.4HG0301200	HORVU.MOREX.r2.3HG0232780	HORVU.MOREX.r2.7HG0534220	HORVU.MOREX.r2.3HG0241980
HORVU.MOREX.r2.4HG0343160	HORVU.MOREX.r2.7HG0562760	HORVU.MOREX.r2.5HG0359610	HORVU.MOREX.r2.6HG0511540	HORVU.MOREX.r2.5HG0362870	HORVU.MOREX.r2.4HG0347430
HORVU.MOREX.r2.2HG0111230	HORVU.MOREX.r2.1HG0054440	HORVU.MOREX.r2.UNG0624990	HORVU.MOREX.r2.2HG0138540	HORVU.MOREX.r2.2HG0158040	HORVU.MOREX.r2.7HG0566230
HORVU.MOREX.r2.5HG0371150	HORVU.MOREX.r2.2HG0084610	HORVU.MOREX.r2.7HG0569360	HORVU.MOREX.r2.1HG0046710	HORVU.MOREX.r2.7HG0552240	HORVU.MOREX.r2.5HG0365470
HORVU.MOREX.r2.6HG0518780	HORVU.MOREX.r2.7HG0623450	HORVU.MOREX.r2.2HG0085300	HORVU.MOREX.r2.7HG0547940	HORVU.MOREX.r2.3HG0267130	HORVU.MOREX.r2.3HG0232780
HORVU.MOREX.r2.7HG0550720	HORVU.MOREX.r2.3HG0195030	HORVU.MOREX.r2.2HG0085030	HORVU.MOREX.r2.1HG0049210	HORVU.MOREX.r2.4HG0281740	HORVU.MOREX.r2.7HG0610240
HORVU.MOREX.r2.7HG0547230	HORVU.MOREX.r2.5HG0353540	HORVU.MOREX.r2.7HG0533850	HORVU.MOREX.r2.4HG0343910	HORVU.MOREX.r2.4HG0288940	HORVU.MOREX.r2.2HG0155970
HORVU.MOREX.r2.1HG0043950	HORVU.MOREX.r2.2HG0141870	HORVU.MOREX.r2.7HG0530690	HORVU.MOREX.r2.3HG0185400	HORVU.MOREX.r2.7HG0608660	HORVU.MOREX.r2.2HG0138540
HORVU.MOREX.r2.1HG0038920	HORVU.MOREX.r2.3HG0262130	HORVU.MOREX.r2.5HG0445910	HORVU.MOREX.r2.2HG0166350	HORVU.MOREX.r2.7HG0572990	HORVU.MOREX.r2.2HG0129800
HORVU.MOREX.r2.2HG0093680	HORVU.MOREX.r2.3HG0232780	HORVU.MOREX.r2.2HG0166190	HORVU.MOREX.r2.3HG0223150	HORVU.MOREX.r2.4HG0276750	HORVU.MOREX.r2.1HG0046710
HORVU.MOREX.r2.7HG0612210	HORVU.MOREX.r2.5HG0353110	HORVU.MOREX.r2.3HG0247400	HORVU.MOREX.r2.3HG0192600	HORVU.MOREX.r2.5HG0407910	HORVU.MOREX.r2.2HG0113360
HORVU.MOREX.r2.7HG0624050	HORVU.MOREX.r2.2HG0127580	HORVU.MOREX.r2.5HG0371610	HORVU.MOREX.r2.6HG0455380	HORVU.MOREX.r2.5HG0376200	HORVU.MOREX.r2.7HG0547940
HORVU.MOREX.r2.6HG0518890	HORVU.MOREX.r2.3HG0234570	HORVU.MOREX.r2.7HG0584340	HORVU.MOREX.r2.2HG0082310	HORVU.MOREX.r2.2HG0087740	HORVU.MOREX.r2.1HG0049210
HORVU.MOREX.r2.1HG0068390	HORVU.MOREX.r2.6HG0448680	HORVU.MOREX.r2.2HG0138730	HORVU.MOREX.r2.1HG0035550	HORVU.MOREX.r2.6HG0450930	HORVU.MOREX.r2.4HG0343910
HORVU.MOREX.r2.5HG0433670	HORVU.MOREX.r2.7HG0591730	HORVU.MOREX.r2.5HG0376210	HORVU.MOREX.r2.2HG0147370	HORVU.MOREX.r2.6HG0480170	HORVU.MOREX.r2.4HG0277990
HORVU.MOREX.r2.2HG0085370	HORVU.MOREX.r2.1HG0005970	HORVU.MOREX.r2.5HG0352260	HORVU.MOREX.r2.3HG0263660	HORVU.MOREX.r2.5HG0366760	HORVU.MOREX.r2.3HG0185400
HORVU.MOREX.r2.5HG0350020	HORVU.MOREX.r2.5HG0406350	HORVU.MOREX.r2.UNG0625010	HORVU.MOREX.r2.2HG0114990	HORVU.MOREX.r2.2HG0084040	HORVU.MOREX.r2.2HG0166350
HORVU.MOREX.r2.6HG0526770	HORVU.MOREX.r2.5HG0362370	HORVU.MOREX.r2.7HG0559180	HORVU.MOREX.r2.6HG0449790	HORVU.MOREX.r2.3HG0243070	HORVU.MOREX.r2.3HG0223150
HORVU.MOREX.r2.2HG0110450	HORVU.MOREX.r2.2HG0128360	HORVU.MOREX.r2.4HG0279080	HORVU.MOREX.r2.3HG0256070	HORVU.MOREX.r2.5HG0437420	HORVU.MOREX.r2.6HG0455380
HORVU.MOREX.r2.2HG0174410	HORVU.MOREX.r2.3HG0265470	HORVU.MOREX.r2.7HG0600580	HORVU.MOREX.r2.3HG0181550	HORVU.MOREX.r2.5HG0370800	HORVU.MOREX.r2.2HG0128360
HORVU.MOREX.r2.7HG0615160	HORVU.MOREX.r2.6HG0484920	HORVU.MOREX.r2.7HG0530300	HORVU.MOREX.r2.2HG0144830	HORVU.MOREX.r2.5HG0357140	HORVU.MOREX.r2.5HG0422390
HORVU.MOREX.r2.5HG0369380	HORVU.MOREX.r2.3HG0240480	HORVU.MOREX.r2.2HG0168680	HORVU.MOREX.r2.1HG0065960	HORVU.MOREX.r2.6HG0489630	HORVU.MOREX.r2.1HG0035550
HORVU.MOREX.r2.5HG0417190	HORVU.MOREX.r2.7HG0561170		HORVU.MOREX.r2.1HG0000440	HORVU.MOREX.r2.6HG0457930	HORVU.MOREX.r2.2HG0147370
HORVU.MOREX.r2.1HG0012040	HORVU.MOREX.r2.5HG0387900		HORVU.MOREX.r2.5HG0424350	HORVU.MOREX.r2.4HG0320800	HORVU.MOREX.r2.3HG0263660
HORVU.MOREX.r2.5HG0420260	HORVU.MOREX.r2.6HG0525040		HORVU.MOREX.r2.5HG0395200	HORVU.MOREX.r2.2HG0164460	HORVU.MOREX.r2.2HG0149180
HORVU.MOREX.r2.3HG0241270	HORVU.MOREX.r2.6HG0489780		HORVU.MOREX.r2.4HG0286290	HORVU.MOREX.r2.5HG0420570	HORVU.MOREX.r2.2HG0114990
HORVU.MOREX.r2.1HG0035650	HORVU.MOREX.r2.6HG0468870		HORVU.MOREX.r2.3HG0261090	HORVU.MOREX.r2.6HG0462150	HORVU.MOREX.r2.7HG0621340
HORVU.MOREX.r2.3HG0260020	HORVU.MOREX.r2.6HG0465990		HORVU.MOREX.r2.4HG0345910	HORVU.MOREX.r2.7HG0602190	HORVU.MOREX.r2.3HG0181550
HORVU.MOREX.r2.3HG0238550	HORVU.MOREX.r2.4HG0293900		HORVU.MOREX.r2.3HG0195480	HORVU.MOREX.r2.7HG0608820	HORVU.MOREX.r2.4HG0283960
HORVU.MOREX.r2.6HG0449390	HORVU.MOREX.r2.3HG0195770		HORVU.MOREX.r2.5HG0423940	HORVU.MOREX.r2.1HG0033080	HORVU.MOREX.r2.2HG0164760
HORVU.MOREX.r2.1HG0053690	HORVU.MOREX.r2.3HG0181640		HORVU.MOREX.r2.5HG0360260	HORVU.MOREX.r2.4HG0333430	HORVU.MOREX.r2.1HG0065960
HORVU.MOREX.r2.7HG0616560	HORVU.MOREX.r2.3HG0206920		HORVU.MOREX.r2.2HG0086640	HORVU.MOREX.r2.1HG0068030	HORVU.MOREX.r2.1HG0040790
HORVU.MOREX.r2.2HG0153820	HORVU.MOREX.r2.5HG0415860		HORVU.MOREX.r2.1HG0039920	HORVU.MOREX.r2.1HG0074960	HORVU.MOREX.r2.5HG0424350
HORVU.MOREX.r2.4HG0290630	HORVU.MOREX.r2.7HG0597410		HORVU.MOREX.r2.5HG0405930	HORVU.MOREX.r2.2HG0145370	HORVU.MOREX.r2.3HG0252380
HORVU.MOREX.r2.6HG0460230	HORVU.MOREX.r2.3HG0187630		HORVU.MOREX.r2.4HG0299120	HORVU.MOREX.r2.3HG0192660	HORVU.MOREX.r2.7HG0545600
HORVU.MOREX.r2.4HG0347780	HORVU.MOREX.r2.7HG0609310		HORVU.MOREX.r2.4HG0328110	HORVU.MOREX.r2.7HG0602180	HORVU.MOREX.r2.2HG0087890
HORVU.MOREX.r2.3HG0206320	HORVU.MOREX.r2.2HG0094550		HORVU.MOREX.r2.7HG0553630	HORVU.MOREX.r2.4HG0289060	HORVU.MOREX.r2.6HG0507460
HORVU.MOREX.r2.6HG0518250	HORVU.MOREX.r2.3HG0210370		HORVU.MOREX.r2.4HG0333080	HORVU.MOREX.r2.5HG0419360	HORVU.MOREX.r2.7HG0545490
HORVU.MOREX.r2.5HG0370730	HORVU.MOREX.r2.1HG0061720		HORVU.MOREX.r2.4HG0327010	HORVU.MOREX.r2.6HG0477590	HORVU.MOREX.r2.4HG0286290
HORVU.MOREX.r2.2HG0149910	HORVU.MOREX.r2.3HG0256650		HORVU.MOREX.r2.6HG0471160	HORVU.MOREX.r2.6HG0481100	HORVU.MOREX.r2.5HG0355700
HORVU.MOREX.r2.6HG0512770	HORVU.MOREX.r2.6HG0474820		HORVU.MOREX.r2.7HG0543550	HORVU.MOREX.r2.3HG0264020	HORVU.MOREX.r2.3HG0234470
HORVU.MOREX.r2.2HG0161440	HORVU.MOREX.r2.6HG0506620		HORVU.MOREX.r2.6HG0458620	HORVU.MOREX.r2.3HG0257910	HORVU.MOREX.r2.5HG0411190
HORVU.MOREX.r2.2HG0084580	HORVU.MOREX.r2.6HG0495460		HORVU.MOREX.r2.6HG0525640	HORVU.MOREX.r2.6HG0469840	HORVU.MOREX.r2.7HG0600740
HORVU.MOREX.r2.2HG0163910	HORVU.MOREX.r2.5HG0366130		HORVU.MOREX.r2.6HG0461890	HORVU.MOREX.r2.3HG0237590	HORVU.MOREX.r2.4HG0345910
HORVU.MOREX.r2.3HG0247400	HORVU.MOREX.r2.1HG0050600		HORVU.MOREX.r2.1HG0004390	HORVU.MOREX.r2.3HG0192630	HORVU.MOREX.r2.5HG0360260
HORVU.MOREX.r2.7HG0531420	HORVU.MOREX.r2.2HG0096010		HORVU.MOREX.r2.1HG0061810	HORVU.MOREX.r2.2HG0145390	HORVU.MOREX.r2.3HG0252410
HORVU.MOREX.r2.2HG0091660	HORVU.MOREX.r2.2HG0154450		HORVU.MOREX.r2.4HG0278540	HORVU.MOREX.r2.7HG0585890	HORVU.MOREX.r2.1HG0051870
HORVU.MOREX.r2.7HG0530270	HORVU.MOREX.r2.6HG0487770		HORVU.MOREX.r2.3HG0219620	HORVU.MOREX.r2.1HG0017870	HORVU.MOREX.r2.1HG0039920
HORVU.MOREX.r2.3HG0243580	HORVU.MOREX.r2.2HG0129800		HORVU.MOREX.r2.3HG0258940	HORVU.MOREX.r2.6HG0516350	HORVU.MOREX.r2.4HG0299120
HORVU.MOREX.r2.3HG0263800	HORVU.MOREX.r2.2HG0176500		HORVU.MOREX.r2.4HG0341790	HORVU.MOREX.r2.4HG0302280	HORVU.MOREX.r2.1HG0009350
HORVU.MOREX.r2.5HG0446870	HORVU.MOREX.r2.3HG0234320		HORVU.MOREX.r2.3HG0204880	HORVU.MOREX.r2.7HG0549100	HORVU.MOREX.r2.4HG0328110
HORVU.MOREX.r2.7HG0556520	HORVU.MOREX.r2.7HG0605590		HORVU.MOREX.r2.1HG0054240	HORVU.MOREX.r2.5HG0437400	HORVU.MOREX.r2.3HG0205020
HORVU.MOREX.r2.7HG0620820	HORVU.MOREX.r2.1HG0068700		HORVU.MOREX.r2.6HG0469830	HORVU.MOREX.r2.4HG0297000	HORVU.MOREX.r2.4HG0327010
HORVU.MOREX.r2.2HG0103420	HORVU.MOREX.r2.5HG0430970		HORVU.MOREX.r2.5HG0397120	HORVU.MOREX.r2.1HG0019950	HORVU.MOREX.r2.6HG0471160
HORVU.MOREX.r2.7HG0539150	HORVU.MOREX.r2.5HG0429500		HORVU.MOREX.r2.3HG0243400	HORVU.MOREX.r2.2HG0145350	HORVU.MOREX.r2.2HG0156520
HORVU.MOREX.r2.3HG0271410	HORVU.MOREX.r2.2HG0118910		HORVU.MOREX.r2.7HG0557800	HORVU.MOREX.r2.3HG0197340	HORVU.MOREX.r2.6HG0458620
HORVU.MOREX.r2.1HG0065500	HORVU.MOREX.r2.3HG0245960		HORVU.MOREX.r2.7HG0598970	HORVU.MOREX.r2.3HG0208980	HORVU.MOREX.r2.6HG0525640
HORVU.MOREX.r2.7HG0569360	HORVU.MOREX.r2.5HG0399610		HORVU.MOREX.r2.6HG0460440	HORVU.MOREX.r2.4HG0309490	HORVU.MOREX.r2.6HG0461890
HORVU.MOREX.r2.2HG0177750	HORVU.MOREX.r2.4HG0345580		HORVU.MOREX.r2.3HG0268030	HORVU.MOREX.r2.4HG0326300	HORVU.MOREX.r2.1HG0004390
HORVU.MOREX.r2.4HG0333700	HORVU.MOREX.r2.1HG0042010		HORVU.MOREX.r2.3HG0267950	HORVU.MOREX.r2.4HG0348360	HORVU.MOREX.r2.3HG0269100
HORVU.MOREX.r2.7HG0555610	HORVU.MOREX.r2.4HG0332390		HORVU.MOREX.r2.7HG0588890	HORVU.MOREX.r2.7HG0570160	HORVU.MOREX.r2.5HG0390690
HORVU.MOREX.r2.3HG0214960	HORVU.MOREX.r2.2HG0085360		HORVU.MOREX.r2.3HG0242230	HORVU.MOREX.r2.7HG0606710	HORVU.MOREX.r2.1HG0061810
HORVU.MOREX.r2.6HG0516060	HORVU.MOREX.r2.7HG0581110		HORVU.MOREX.r2.5HG0365010	HORVU.MOREX.r2.5HG0360740	HORVU.MOREX.r2.4HG0278540
HORVU.MOREX.r2.2HG0170620	HORVU.MOREX.r2.5HG0402040		HORVU.MOREX.r2.1HG0056500	HORVU.MOREX.r2.4HG0348910	HORVU.MOREX.r2.5HG0420840
HORVU.MOREX.r2.1HG0018630	HORVU.MOREX.r2.2HG0111070		HORVU.MOREX.r2.4HG0299030	HORVU.MOREX.r2.2HG0151980	HORVU.MOREX.r2.3HG0258940
HORVU.MOREX.r2.3HG0243730	HORVU.MOREX.r2.3HG0231240		HORVU.MOREX.r2.3HG0187190	HORVU.MOREX.r2.4HG0316980	HORVU.MOREX.r2.4HG0341790
HORVU.MOREX.r2.7HG0622250	HORVU.MOREX.r2.4HG0290280		HORVU.MOREX.r2.6HG0477440	HORVU.MOREX.r2.3HG0249120	HORVU.MOREX.r2.2HG0105030
HORVU.MOREX.r2.2HG0146460	HORVU.MOREX.r2.5HG0349280		HORVU.MOREX.r2.3HG0203730	HORVU.MOREX.r2.7HG0621490	HORVU.MOREX.r2.5HG0442130
HORVU.MOREX.r2.1HG0035580	HORVU.MOREX.r2.5HG0438070		HORVU.MOREX.r2.6HG0521760	HORVU.MOREX.r2.3HG0247410	HORVU.MOREX.r2.6HG0469830
HORVU.MOREX.r2.4HG0344180	HORVU.MOREX.r2.1HG0018110		HORVU.MOREX.r2.3HG0232890	HORVU.MOREX.r2.7HG0540090	HORVU.MOREX.r2.3HG0187770
HORVU.MOREX.r2.5HG0412730	HORVU.MOREX.r2.6HG0467380		HORVU.MOREX.r2.2HG0180690	HORVU.MOREX.r2.2HG0115320	HORVU.MOREX.r2.6HG0517700
HORVU.MOREX.r2.3HG0258820	HORVU.MOREX.r2.3HG0274740		HORVU.MOREX.r2.5HG0378540	HORVU.MOREX.r2.7HG0529600	HORVU.MOREX.r2.7HG0570850
HORVU.MOREX.r2.2HG0079530	HORVU.MOREX.r2.3HG0209870		HORVU.MOREX.r2.3HG0210690	HORVU.MOREX.r2.6HG0469850	HORVU.MOREX.r2.2HG0177330
HORVU.MOREX.r2.6HG0490660	HORVU.MOREX.r2.3HG0183450		HORVU.MOREX.r2.5HG0402410	HORVU.MOREX.r2.1HG0038760	HORVU.MOREX.r2.5HG0397120
HORVU.MOREX.r2.5HG0446110	HORVU.MOREX.r2.1HG0039920		HORVU.MOREX.r2.7HG0609790	HORVU.MOREX.r2.7HG0618140	HORVU.MOREX.r2.3HG0196850
HORVU.MOREX.r2.1HG0008930	HORVU.MOREX.r2.1HG0058090		HORVU.MOREX.r2.2HG0104870	HORVU.MOREX.r2.3HG0247630	HORVU.MOREX.r2.2HG0088930
HORVU.MOREX.r2.7HG0611100	HORVU.MOREX.r2.3HG0243260		HORVU.MOREX.r2.3HG0197510	HORVU.MOREX.r2.1HG0034910	HORVU.MOREX.r2.3HG0186970
HORVU.MOREX.r2.3HG0243990	HORVU.MOREX.r2.3HG0226950		HORVU.MOREX.r2.4HG0282440	HORVU.MOREX.r2.2HG0144810	HORVU.MOREX.r2.2HG0144550
HORVU.MOREX.r2.2HG0106730	HORVU.MOREX.r2.6HG0466150		HORVU.MOREX.r2.7HG0596530	HORVU.MOREX.r2.2HG0142750	HORVU.MOREX.r2.1HG0021380
HORVU.MOREX.r2.5HG0441210	HORVU.MOREX.r2.4HG0285420		HORVU.MOREX.r2.4HG0339950	HORVU.MOREX.r2.4HG0290330	HORVU.MOREX.r2.3HG0270610
HORVU.MOREX.r2.6HG0477490	HORVU.MOREX.r2.3HG0273660		HORVU.MOREX.r2.3HG0199380	HORVU.MOREX.r2.6HG0452790	HORVU.MOREX.r2.1HG0067520
HORVU.MOREX.r2.3HG0205950	HORVU.MOREX.r2.5HG0357310		HORVU.MOREX.r2.2HG0139750	HORVU.MOREX.r2.2HG0142620	HORVU.MOREX.r2.6HG0460440
HORVU.MOREX.r2.4HG0315030	HORVU.MOREX.r2.7HG0599190		HORVU.MOREX.r2.2HG0082240	HORVU.MOREX.r2.1HG0036980	HORVU.MOREX.r2.4HG0291340
HORVU.MOREX.r2.7HG0533990	HORVU.MOREX.r2.2HG0086390		HORVU.MOREX.r2.3HG0253730	HORVU.MOREX.r2.2HG0145400	HORVU.MOREX.r2.5HG0375920
HORVU.MOREX.r2.1HG0049980	HORVU.MOREX.r2.1HG0027470		HORVU.MOREX.r2.5HG0365180	HORVU.MOREX.r2.2HG0145360	HORVU.MOREX.r2.7HG0588890
HORVU.MOREX.r2.6HG0470590	HORVU.MOREX.r2.2HG0089170		HORVU.MOREX.r2.6HG0510590	HORVU.MOREX.r2.1HG0068040	HORVU.MOREX.r2.3HG0242230
HORVU.MOREX.r2.5HG0382630	HORVU.MOREX.r2.3HG0255450		HORVU.MOREX.r2.5HG0414850	HORVU.MOREX.r2.3HG0205310	HORVU.MOREX.r2.5HG0423060
HORVU.MOREX.r2.5HG0428480	HORVU.MOREX.r2.6HG0462950		HORVU.MOREX.r2.5HG0362130	HORVU.MOREX.r2.5HG0401920	HORVU.MOREX.r2.5HG0407670
HORVU.MOREX.r2.7HG0623260	HORVU.MOREX.r2.3HG0188180		HORVU.MOREX.r2.2HG0079280	HORVU.MOREX.r2.2HG0103740	HORVU.MOREX.r2.5HG0435400
	HORVU.MOREX.r2.7HG0592010		HORVU.MOREX.r2.7HG0546710	HORVU.MOREX.r2.5HG0431010	HORVU.MOREX.r2.4HG0299030
	HORVU.MOREX.r2.7HG0575270		HORVU.MOREX.r2.5HG0393400	HORVU.MOREX.r2.7HG0533690	HORVU.MOREX.r2.5HG0438430
	HORVU.MOREX.r2.1HG0054460		HORVU.MOREX.r2.1HG0070430	HORVU.MOREX.r2.3HG0245390	HORVU.MOREX.r2.2HG0158190
	HORVU.MOREX.r2.4HG0305530		HORVU.MOREX.r2.1HG0060180	HORVU.MOREX.r2.7HG0608610	HORVU.MOREX.r2.6HG0477440
	HORVU.MOREX.r2.2HG0161510		HORVU.MOREX.r2.3HG0241460	HORVU.MOREX.r2.4HG0285980	HORVU.MOREX.r2.3HG0203730
	HORVU.MOREX.r2.1HG0014350		HORVU.MOREX.r2.2HG0101390	HORVU.MOREX.r2.6HG0472020	HORVU.MOREX.r2.6HG0521760
	HORVU.MOREX.r2.5HG0379760		HORVU.MOREX.r2.3HG0254650	HORVU.MOREX.r2.3HG0192340	HORVU.MOREX.r2.3HG0232890
	HORVU.MOREX.r2.1HG0012550		HORVU.MOREX.r2.3HG0219120	HORVU.MOREX.r2.5HG0359610	HORVU.MOREX.r2.UNG0625950
	HORVU.MOREX.r2.4HG0334030		HORVU.MOREX.r2.4HG0348650	HORVU.MOREX.r2.2HG0103720	HORVU.MOREX.r2.7HG0588540
	HORVU.MOREX.r2.7HG0566230		HORVU.MOREX.r2.6HG0492880	HORVU.MOREX.r2.UNG0624990	HORVU.MOREX.r2.2HG0159590
	HORVU.MOREX.r2.3HG0237280		HORVU.MOREX.r2.7HG0538400	HORVU.MOREX.r2.5HG0384290	HORVU.MOREX.r2.5HG0365630
	HORVU.MOREX.r2.7HG0613510		HORVU.MOREX.r2.2HG0146750	HORVU.MOREX.r2.2HG0085300	HORVU.MOREX.r2.2HG0180690
	HORVU.MOREX.r2.1HG0067760		HORVU.MOREX.r2.3HG0257440	HORVU.MOREX.r2.3HG0243170	HORVU.MOREX.r2.7HG0620310
	HORVU.MOREX.r2.1HG0020940		HORVU.MOREX.r2.3HG0208530	HORVU.MOREX.r2.5HG0413690	HORVU.MOREX.r2.6HG0462520
	HORVU.MOREX.r2.5HG0363370		HORVU.MOREX.r2.7HG0544570	HORVU.MOREX.r2.3HG0264310	HORVU.MOREX.r2.2HG0093660
	HORVU.MOREX.r2.1HG0065180		HORVU.MOREX.r2.3HG0232670	HORVU.MOREX.r2.2HG0085030	HORVU.MOREX.r2.5HG0378540
	HORVU.MOREX.r2.5HG0401290		HORVU.MOREX.r2.7HG0542270	HORVU.MOREX.r2.7HG0533850	HORVU.MOREX.r2.4HG0297810
	HORVU.MOREX.r2.3HG0225990		HORVU.MOREX.r2.3HG0245670	HORVU.MOREX.r2.5HG0440040	HORVU.MOREX.r2.3HG0210690
	HORVU.MOREX.r2.2HG0150040		HORVU.MOREX.r2.2HG0174440	HORVU.MOREX.r2.6HG0464000	HORVU.MOREX.r2.2HG0096720
	HORVU.MOREX.r2.5HG0385060		HORVU.MOREX.r2.1HG0071320	HORVU.MOREX.r2.2HG0128990	HORVU.MOREX.r2.7HG0548570
	HORVU.MOREX.r2.2HG0168550		HORVU.MOREX.r2.4HG0335400	HORVU.MOREX.r2.2HG0166190	HORVU.MOREX.r2.2HG0107940
	HORVU.MOREX.r2.7HG0586810		HORVU.MOREX.r2.1HG0044610	HORVU.MOREX.r2.3HG0247400	HORVU.MOREX.r2.5HG0410650
	HORVU.MOREX.r2.3HG0199680		HORVU.MOREX.r2.2HG0138530	HORVU.MOREX.r2.2HG0139800	HORVU.MOREX.r2.5HG0369430
	HORVU.MOREX.r2.3HG0193360		HORVU.MOREX.r2.5HG0447370	HORVU.MOREX.r2.3HG0206320	HORVU.MOREX.r2.1HG0035910
	HORVU.MOREX.r2.5HG0406540		HORVU.MOREX.r2.7HG0598800	HORVU.MOREX.r2.2HG0116670	HORVU.MOREX.r2.7HG0568900
	HORVU.MOREX.r2.4HG0312680		HORVU.MOREX.r2.2HG0164020	HORVU.MOREX.r2.5HG0371610	HORVU.MOREX.r2.4HG0282440
	HORVU.MOREX.r2.1HG0075070		HORVU.MOREX.r2.2HG0148220	HORVU.MOREX.r2.2HG0138730	HORVU.MOREX.r2.6HG0518990
	HORVU.MOREX.r2.4HG0345910		HORVU.MOREX.r2.5HG0445070	HORVU.MOREX.r2.3HG0197300	HORVU.MOREX.r2.7HG0596660
	HORVU.MOREX.r2.4HG0307400		HORVU.MOREX.r2.1HG0036410	HORVU.MOREX.r2.5HG0431080	HORVU.MOREX.r2.3HG0242560
	HORVU.MOREX.r2.3HG0252380		HORVU.MOREX.r2.1HG0017500	HORVU.MOREX.r2.5HG0376210	HORVU.MOREX.r2.6HG0458120
	HORVU.MOREX.r2.6HG0516000		HORVU.MOREX.r2.5HG0444650	HORVU.MOREX.r2.3HG0187850	HORVU.MOREX.r2.3HG0199820
	HORVU.MOREX.r2.4HG0277990		HORVU.MOREX.r2.3HG0239250	HORVU.MOREX.r2.5HG0401400	HORVU.MOREX.r2.4HG0339950
	HORVU.MOREX.r2.1HG0002280		HORVU.MOREX.r2.4HG0282380	HORVU.MOREX.r2.7HG0602160	HORVU.MOREX.r2.3HG0205910
	HORVU.MOREX.r2.4HG0340460		HORVU.MOREX.r2.7HG0544500	HORVU.MOREX.r2.5HG0444590	HORVU.MOREX.r2.7HG0585910
	HORVU.MOREX.r2.3HG0182170		HORVU.MOREX.r2.7HG0582380	HORVU.MOREX.r2.3HG0185850	HORVU.MOREX.r2.3HG0191900
	HORVU.MOREX.r2.2HG0162610		HORVU.MOREX.r2.7HG0545360	HORVU.MOREX.r2.UNG0625010	HORVU.MOREX.r2.3HG0253730
	HORVU.MOREX.r2.3HG0214800		HORVU.MOREX.r2.3HG0255840	HORVU.MOREX.r2.5HG0370250	HORVU.MOREX.r2.4HG0321420
	HORVU.MOREX.r2.1HG0067890		HORVU.MOREX.r2.1HG0073070	HORVU.MOREX.r2.4HG0279080	HORVU.MOREX.r2.2HG0150270
	HORVU.MOREX.r2.5HG0415070		HORVU.MOREX.r2.2HG0107530	HORVU.MOREX.r2.3HG0192650	HORVU.MOREX.r2.7HG0556090
	HORVU.MOREX.r2.3HG0251910		HORVU.MOREX.r2.7HG0543540	HORVU.MOREX.r2.5HG0437110	HORVU.MOREX.r2.6HG0517600
	HORVU.MOREX.r2.3HG0260060		HORVU.MOREX.r2.4HG0335340	HORVU.MOREX.r2.1HG0002100	HORVU.MOREX.r2.5HG0414850
	HORVU.MOREX.r2.2HG0136820		HORVU.MOREX.r2.4HG0282260	HORVU.MOREX.r2.7HG0536250	HORVU.MOREX.r2.7HG0606540
	HORVU.MOREX.r2.3HG0204770		HORVU.MOREX.r2.5HG0378770	HORVU.MOREX.r2.3HG0253490	HORVU.MOREX.r2.7HG0532560
	HORVU.MOREX.r2.7HG0529000		HORVU.MOREX.r2.5HG0350920		HORVU.MOREX.r2.3HG0270110
	HORVU.MOREX.r2.2HG0114720		HORVU.MOREX.r2.4HG0275880		HORVU.MOREX.r2.2HG0079280
	HORVU.MOREX.r2.3HG0187760		HORVU.MOREX.r2.5HG0385500		HORVU.MOREX.r2.7HG0546710
	HORVU.MOREX.r2.3HG0200100		HORVU.MOREX.r2.6HG0512820		HORVU.MOREX.r2.2HG0176260
	HORVU.MOREX.r2.7HG0561370		HORVU.MOREX.r2.3HG0255230		HORVU.MOREX.r2.1HG0070430
	HORVU.MOREX.r2.1HG0051870		HORVU.MOREX.r2.4HG0284330		HORVU.MOREX.r2.5HG0443590
	HORVU.MOREX.r2.6HG0481570		HORVU.MOREX.r2.4HG0341590		HORVU.MOREX.r2.7HG0610080
	HORVU.MOREX.r2.6HG0520190		HORVU.MOREX.r2.7HG0552240		HORVU.MOREX.r2.3HG0201410
	HORVU.MOREX.r2.5HG0422460		HORVU.MOREX.r2.3HG0264680		HORVU.MOREX.r2.3HG0241460
	HORVU.MOREX.r2.2HG0090330		HORVU.MOREX.r2.7HG0599540		HORVU.MOREX.r2.2HG0101390
	HORVU.MOREX.r2.5HG0352600		HORVU.MOREX.r2.7HG0603270		HORVU.MOREX.r2.3HG0257600
	HORVU.MOREX.r2.5HG0437000		HORVU.MOREX.r2.7HG0619880		HORVU.MOREX.r2.2HG0083480
	HORVU.MOREX.r2.6HG0491240		HORVU.MOREX.r2.3HG0195580		HORVU.MOREX.r2.6HG0496120
	HORVU.MOREX.r2.5HG0399450		HORVU.MOREX.r2.4HG0315540		HORVU.MOREX.r2.7HG0545700
	HORVU.MOREX.r2.5HG0405550		HORVU.MOREX.r2.7HG0537630		HORVU.MOREX.r2.5HG0441030
	HORVU.MOREX.r2.7HG0606230		HORVU.MOREX.r2.4HG0348170		HORVU.MOREX.r2.7HG0601740
	HORVU.MOREX.r2.2HG0116780		HORVU.MOREX.r2.7HG0618600		HORVU.MOREX.r2.6HG0513330
	HORVU.MOREX.r2.5HG0401250		HORVU.MOREX.r2.2HG0161510		HORVU.MOREX.r2.3HG0219120
	HORVU.MOREX.r2.7HG0567770		HORVU.MOREX.r2.2HG0089050		HORVU.MOREX.r2.3HG0186240
	HORVU.MOREX.r2.1HG0018810		HORVU.MOREX.r2.1HG0022970		HORVU.MOREX.r2.2HG0172230
	HORVU.MOREX.r2.6HG0460550		HORVU.MOREX.r2.5HG0399850		HORVU.MOREX.r2.5HG0420530
	HORVU.MOREX.r2.7HG0594470		HORVU.MOREX.r2.2HG0149240		HORVU.MOREX.r2.7HG0538400
	HORVU.MOREX.r2.5HG0420400		HORVU.MOREX.r2.3HG0245960		HORVU.MOREX.r2.5HG0383990
	HORVU.MOREX.r2.2HG0080340		HORVU.MOREX.r2.4HG0329630		HORVU.MOREX.r2.3HG0254020
	HORVU.MOREX.r2.2HG0105030		HORVU.MOREX.r2.6HG0498280		HORVU.MOREX.r2.2HG0088310
	HORVU.MOREX.r2.7HG0620360		HORVU.MOREX.r2.2HG0099890		HORVU.MOREX.r2.3HG0257440
	HORVU.MOREX.r2.6HG0463430		HORVU.MOREX.r2.5HG0437420		HORVU.MOREX.r2.2HG0111770
	HORVU.MOREX.r2.3HG0231300		HORVU.MOREX.r2.2HG0178290		HORVU.MOREX.r2.5HG0429940
	HORVU.MOREX.r2.1HG0038550		HORVU.MOREX.r2.2HG0138550		HORVU.MOREX.r2.7HG0621840
	HORVU.MOREX.r2.2HG0079700		HORVU.MOREX.r2.4HG0343380		HORVU.MOREX.r2.7HG0544570
	HORVU.MOREX.r2.2HG0141720		HORVU.MOREX.r2.2HG0108600		HORVU.MOREX.r2.4HG0287990
	HORVU.MOREX.r2.3HG0253540		HORVU.MOREX.r2.7HG0593280		HORVU.MOREX.r2.2HG0089070
	HORVU.MOREX.r2.3HG0194160		HORVU.MOREX.r2.5HG0362790		HORVU.MOREX.r2.4HG0287430
	HORVU.MOREX.r2.4HG0288480		HORVU.MOREX.r2.3HG0189050		HORVU.MOREX.r2.7HG0542270
	HORVU.MOREX.r2.6HG0475490		HORVU.MOREX.r2.2HG0108150		HORVU.MOREX.r2.2HG0174440
	HORVU.MOREX.r2.1HG0000230		HORVU.MOREX.r2.3HG0215920		HORVU.MOREX.r2.4HG0332950
	HORVU.MOREX.r2.7HG0543170		HORVU.MOREX.r2.3HG0272530		HORVU.MOREX.r2.7HG0618260
	HORVU.MOREX.r2.5HG0359210		HORVU.MOREX.r2.3HG0193260		HORVU.MOREX.r2.6HG0449550
	HORVU.MOREX.r2.3HG0252410		HORVU.MOREX.r2.4HG0322450		HORVU.MOREX.r2.2HG0148450
	HORVU.MOREX.r2.1HG0012740		HORVU.MOREX.r2.7HG0600550		HORVU.MOREX.r2.6HG0507520
	HORVU.MOREX.r2.1HG0067880		HORVU.MOREX.r2.4HG0276130		HORVU.MOREX.r2.2HG0094450
	HORVU.MOREX.r2.4HG0297250		HORVU.MOREX.r2.4HG0337790		HORVU.MOREX.r2.7HG0553710
	HORVU.MOREX.r2.5HG0349570		HORVU.MOREX.r2.2HG0178770		HORVU.MOREX.r2.3HG0189530
	HORVU.MOREX.r2.3HG0228840		HORVU.MOREX.r2.6HG0501600		HORVU.MOREX.r2.1HG0046280
	HORVU.MOREX.r2.4HG0276510		HORVU.MOREX.r2.5HG0435060		HORVU.MOREX.r2.2HG0138530
	HORVU.MOREX.r2.4HG0333290		HORVU.MOREX.r2.3HG0185340		HORVU.MOREX.r2.5HG0447370
	HORVU.MOREX.r2.7HG0563110		HORVU.MOREX.r2.3HG0250030		HORVU.MOREX.r2.2HG0090880
	HORVU.MOREX.r2.7HG0553630		HORVU.MOREX.r2.2HG0095730		HORVU.MOREX.r2.5HG0435380
	HORVU.MOREX.r2.3HG0274820		HORVU.MOREX.r2.3HG0237230		HORVU.MOREX.r2.1HG0047170
	HORVU.MOREX.r2.7HG0561840		HORVU.MOREX.r2.4HG0337350		HORVU.MOREX.r2.7HG0531140
	HORVU.MOREX.r2.5HG0351790		HORVU.MOREX.r2.6HG0467540		HORVU.MOREX.r2.7HG0609370
	HORVU.MOREX.r2.2HG0134840		HORVU.MOREX.r2.6HG0498140		HORVU.MOREX.r2.2HG0148220
	HORVU.MOREX.r2.1HG0049990		HORVU.MOREX.r2.2HG0090200		HORVU.MOREX.r2.5HG0445070
	HORVU.MOREX.r2.1HG0070990		HORVU.MOREX.r2.6HG0468210		HORVU.MOREX.r2.2HG0093650
	HORVU.MOREX.r2.5HG0385890		HORVU.MOREX.r2.1HG0053740		HORVU.MOREX.r2.7HG0556560
	HORVU.MOREX.r2.1HG0068770		HORVU.MOREX.r2.6HG0492160		HORVU.MOREX.r2.2HG0096220
	HORVU.MOREX.r2.5HG0384800		HORVU.MOREX.r2.7HG0606850		HORVU.MOREX.r2.1HG0077940
	HORVU.MOREX.r2.4HG0302200		HORVU.MOREX.r2.2HG0108350		HORVU.MOREX.r2.4HG0332940
	HORVU.MOREX.r2.7HG0618090		HORVU.MOREX.r2.3HG0272540		HORVU.MOREX.r2.5HG0364850
	HORVU.MOREX.r2.3HG0254720		HORVU.MOREX.r2.3HG0191290		HORVU.MOREX.r2.1HG0036410
	HORVU.MOREX.r2.4HG0334020		HORVU.MOREX.r2.2HG0149970		HORVU.MOREX.r2.2HG0157780
	HORVU.MOREX.r2.5HG0416780		HORVU.MOREX.r2.4HG0300850		HORVU.MOREX.r2.7HG0602380
	HORVU.MOREX.r2.6HG0499360		HORVU.MOREX.r2.UNG0624380		HORVU.MOREX.r2.1HG0017500
	HORVU.MOREX.r2.6HG0449830		HORVU.MOREX.r2.7HG0607550		HORVU.MOREX.r2.1HG0017180
	HORVU.MOREX.r2.3HG0235710		HORVU.MOREX.r2.6HG0451550		HORVU.MOREX.r2.5HG0388560
	HORVU.MOREX.r2.2HG0123360		HORVU.MOREX.r2.1HG0061280		HORVU.MOREX.r2.4HG0343800
	HORVU.MOREX.r2.6HG0508750		HORVU.MOREX.r2.3HG0231670		HORVU.MOREX.r2.2HG0179290
	HORVU.MOREX.r2.7HG0558140		HORVU.MOREX.r2.5HG0385950		HORVU.MOREX.r2.7HG0563540
	HORVU.MOREX.r2.5HG0394350		HORVU.MOREX.r2.1HG0045600		HORVU.MOREX.r2.5HG0443620
	HORVU.MOREX.r2.2HG0170750		HORVU.MOREX.r2.7HG0613720		HORVU.MOREX.r2.3HG0194270
	HORVU.MOREX.r2.2HG0131160		HORVU.MOREX.r2.1HG0057130		HORVU.MOREX.r2.4HG0282380
	HORVU.MOREX.r2.7HG0612510		HORVU.MOREX.r2.5HG0439340		HORVU.MOREX.r2.5HG0435350
	HORVU.MOREX.r2.2HG0161090		HORVU.MOREX.r2.4HG0322390		HORVU.MOREX.r2.2HG0098590
	HORVU.MOREX.r2.7HG0598430		HORVU.MOREX.r2.2HG0167700		HORVU.MOREX.r2.7HG0545360
	HORVU.MOREX.r2.2HG0178610		HORVU.MOREX.r2.2HG0165650		HORVU.MOREX.r2.3HG0255840
	HORVU.MOREX.r2.7HG0575680		HORVU.MOREX.r2.6HG0467570		HORVU.MOREX.r2.1HG0031580
	HORVU.MOREX.r2.7HG0529720		HORVU.MOREX.r2.6HG0471770		HORVU.MOREX.r2.6HG0515620
	HORVU.MOREX.r2.5HG0362160		HORVU.MOREX.r2.6HG0496310		HORVU.MOREX.r2.4HG0275910
	HORVU.MOREX.r2.3HG0225720		HORVU.MOREX.r2.4HG0345340		HORVU.MOREX.r2.2HG0107530
	HORVU.MOREX.r2.1HG0004630		HORVU.MOREX.r2.3HG0268550		HORVU.MOREX.r2.7HG0623100
	HORVU.MOREX.r2.5HG0447520		HORVU.MOREX.r2.6HG0520920		HORVU.MOREX.r2.1HG0038750
	HORVU.MOREX.r2.1HG0055950		HORVU.MOREX.r2.1HG0052710		HORVU.MOREX.r2.7HG0534760
	HORVU.MOREX.r2.5HG0405950		HORVU.MOREX.r2.3HG0275080		HORVU.MOREX.r2.7HG0548680
	HORVU.MOREX.r2.5HG0440930		HORVU.MOREX.r2.7HG0613800		HORVU.MOREX.r2.7HG0543540
	HORVU.MOREX.r2.4HG0336970		HORVU.MOREX.r2.6HG0512160		HORVU.MOREX.r2.7HG0552000
	HORVU.MOREX.r2.6HG0480600		HORVU.MOREX.r2.3HG0263500		HORVU.MOREX.r2.4HG0335340
	HORVU.MOREX.r2.3HG0243400		HORVU.MOREX.r2.2HG0093630		HORVU.MOREX.r2.7HG0602750
	HORVU.MOREX.r2.6HG0503180		HORVU.MOREX.r2.6HG0457730		HORVU.MOREX.r2.1HG0069040
	HORVU.MOREX.r2.5HG0435390		HORVU.MOREX.r2.1HG0004550		HORVU.MOREX.r2.5HG0419750
	HORVU.MOREX.r2.3HG0220090		HORVU.MOREX.r2.4HG0341220		HORVU.MOREX.r2.4HG0282260
	HORVU.MOREX.r2.4HG0320050		HORVU.MOREX.r2.3HG0246790		HORVU.MOREX.r2.4HG0342690
	HORVU.MOREX.r2.7HG0614110		HORVU.MOREX.r2.7HG0600240		HORVU.MOREX.r2.2HG0089120
	HORVU.MOREX.r2.4HG0281700		HORVU.MOREX.r2.5HG0356440		HORVU.MOREX.r2.5HG0378770
	HORVU.MOREX.r2.3HG0246630		HORVU.MOREX.r2.5HG0363420		HORVU.MOREX.r2.2HG0096520
	HORVU.MOREX.r2.4HG0284090		HORVU.MOREX.r2.2HG0174460		HORVU.MOREX.r2.2HG0156010
	HORVU.MOREX.r2.7HG0561760		HORVU.MOREX.r2.1HG0014920		HORVU.MOREX.r2.6HG0463470
	HORVU.MOREX.r2.2HG0131300		HORVU.MOREX.r2.5HG0414500		HORVU.MOREX.r2.3HG0255230
	HORVU.MOREX.r2.2HG0123380		HORVU.MOREX.r2.2HG0113990		HORVU.MOREX.r2.4HG0333010
	HORVU.MOREX.r2.5HG0367040		HORVU.MOREX.r2.5HG0421450		HORVU.MOREX.r2.3HG0188030
	HORVU.MOREX.r2.7HG0612500		HORVU.MOREX.r2.4HG0348260		HORVU.MOREX.r2.2HG0154710
	HORVU.MOREX.r2.5HG0364740		HORVU.MOREX.r2.6HG0461430		HORVU.MOREX.r2.1HG0076790
	HORVU.MOREX.r2.3HG0267570		HORVU.MOREX.r2.4HG0323870		HORVU.MOREX.r2.4HG0336100
	HORVU.MOREX.r2.2HG0150600		HORVU.MOREX.r2.5HG0407780		HORVU.MOREX.r2.3HG0247320
	HORVU.MOREX.r2.7HG0528890		HORVU.MOREX.r2.6HG0494270		HORVU.MOREX.r2.7HG0553670
	HORVU.MOREX.r2.7HG0604510				HORVU.MOREX.r2.3HG0273330
	HORVU.MOREX.r2.2HG0165860				HORVU.MOREX.r2.4HG0341590
	HORVU.MOREX.r2.3HG0247250				HORVU.MOREX.r2.3HG0273350
	HORVU.MOREX.r2.1HG0077850				HORVU.MOREX.r2.4HG0334710
	HORVU.MOREX.r2.7HG0556260				HORVU.MOREX.r2.2HG0116000
	HORVU.MOREX.r2.1HG0065120				HORVU.MOREX.r2.2HG0089060
	HORVU.MOREX.r2.3HG0270400				HORVU.MOREX.r2.7HG0599540
	HORVU.MOREX.r2.5HG0412320				HORVU.MOREX.r2.4HG0289430
	HORVU.MOREX.r2.2HG0176690				HORVU.MOREX.r2.7HG0603270
	HORVU.MOREX.r2.5HG0404280				HORVU.MOREX.r2.7HG0606510
	HORVU.MOREX.r2.2HG0172140				HORVU.MOREX.r2.7HG0619880
	HORVU.MOREX.r2.7HG0606310				HORVU.MOREX.r2.3HG0195580
	HORVU.MOREX.r2.1HG0004670				HORVU.MOREX.r2.2HG0171610
	HORVU.MOREX.r2.5HG0433060				HORVU.MOREX.r2.1HG0035840
	HORVU.MOREX.r2.1HG0002610				HORVU.MOREX.r2.4HG0315540
	HORVU.MOREX.r2.2HG0181070				HORVU.MOREX.r2.7HG0537630
	HORVU.MOREX.r2.3HG0183000				HORVU.MOREX.r2.4HG0284820
	HORVU.MOREX.r2.2HG0111770				HORVU.MOREX.r2.4HG0348170
	HORVU.MOREX.r2.6HG0459100				HORVU.MOREX.r2.2HG0179490
	HORVU.MOREX.r2.3HG0224830				HORVU.MOREX.r2.6HG0462810
	HORVU.MOREX.r2.2HG0083600				HORVU.MOREX.r2.4HG0277980
	HORVU.MOREX.r2.3HG0200940				HORVU.MOREX.r2.6HG0504400
	HORVU.MOREX.r2.1HG0054180				HORVU.MOREX.r2.2HG0089050
	HORVU.MOREX.r2.1HG0007430				HORVU.MOREX.r2.7HG0529140
	HORVU.MOREX.r2.5HG0403040				HORVU.MOREX.r2.1HG0022970
	HORVU.MOREX.r2.7HG0623340				HORVU.MOREX.r2.5HG0421430
	HORVU.MOREX.r2.2HG0164670				HORVU.MOREX.r2.5HG0431270
	HORVU.MOREX.r2.7HG0591550				HORVU.MOREX.r2.2HG0149240
	HORVU.MOREX.r2.1HG0043820				HORVU.MOREX.r2.5HG0430790
	HORVU.MOREX.r2.3HG0254980				HORVU.MOREX.r2.2HG0087420
	HORVU.MOREX.r2.1HG0056500				HORVU.MOREX.r2.6HG0480730
	HORVU.MOREX.r2.5HG0439280				HORVU.MOREX.r2.7HG0583680
	HORVU.MOREX.r2.2HG0090850				HORVU.MOREX.r2.6HG0456200
	HORVU.MOREX.r2.3HG0181970				HORVU.MOREX.r2.5HG0423490
	HORVU.MOREX.r2.1HG0006430				HORVU.MOREX.r2.6HG0465210
	HORVU.MOREX.r2.6HG0451400				HORVU.MOREX.r2.6HG0514080
	HORVU.MOREX.r2.2HG0173230				HORVU.MOREX.r2.UNG0625960
	HORVU.MOREX.r2.7HG0600700				HORVU.MOREX.r2.4HG0282390
	HORVU.MOREX.r2.6HG0522480				HORVU.MOREX.r2.2HG0109020
	HORVU.MOREX.r2.7HG0527690				HORVU.MOREX.r2.2HG0164300
	HORVU.MOREX.r2.5HG0438610				HORVU.MOREX.r2.5HG0418940
	HORVU.MOREX.r2.2HG0160630				HORVU.MOREX.r2.2HG0087820
	HORVU.MOREX.r2.5HG0423060				HORVU.MOREX.r2.3HG0192050
	HORVU.MOREX.r2.6HG0481220				HORVU.MOREX.r2.2HG0087950
	HORVU.MOREX.r2.3HG0189980				HORVU.MOREX.r2.7HG0611040
	HORVU.MOREX.r2.1HG0064360				HORVU.MOREX.r2.1HG0069310
	HORVU.MOREX.r2.3HG0234370				HORVU.MOREX.r2.7HG0537640
	HORVU.MOREX.r2.4HG0346890				HORVU.MOREX.r2.7HG0623660
	HORVU.MOREX.r2.5HG0384820				HORVU.MOREX.r2.5HG0435390
	HORVU.MOREX.r2.6HG0501440				HORVU.MOREX.r2.4HG0283270
	HORVU.MOREX.r2.2HG0138300				HORVU.MOREX.r2.2HG0138550
	HORVU.MOREX.r2.1HG0020360				HORVU.MOREX.r2.2HG0084190
	HORVU.MOREX.r2.2HG0173240				HORVU.MOREX.r2.2HG0108600
	HORVU.MOREX.r2.6HG0514060				HORVU.MOREX.r2.7HG0593280
	HORVU.MOREX.r2.7HG0556490				HORVU.MOREX.r2.4HG0340060
	HORVU.MOREX.r2.6HG0466100				HORVU.MOREX.r2.5HG0424080
	HORVU.MOREX.r2.5HG0425620				HORVU.MOREX.r2.7HG0609200
	HORVU.MOREX.r2.2HG0167560				HORVU.MOREX.r2.3HG0268040
	HORVU.MOREX.r2.5HG0402240				HORVU.MOREX.r2.5HG0359650
	HORVU.MOREX.r2.2HG0167170				HORVU.MOREX.r2.7HG0545780
	HORVU.MOREX.r2.3HG0254020				HORVU.MOREX.r2.7HG0601160
	HORVU.MOREX.r2.4HG0343710				HORVU.MOREX.r2.2HG0108150
	HORVU.MOREX.r2.4HG0277450				HORVU.MOREX.r2.4HG0277340
	HORVU.MOREX.r2.6HG0453270				HORVU.MOREX.r2.3HG0215920
	HORVU.MOREX.r2.7HG0573040				HORVU.MOREX.r2.5HG0435930
	HORVU.MOREX.r2.6HG0506020				HORVU.MOREX.r2.5HG0401270
	HORVU.MOREX.r2.2HG0096570				HORVU.MOREX.r2.1HG0059500
	HORVU.MOREX.r2.6HG0451700				HORVU.MOREX.r2.2HG0158270
	HORVU.MOREX.r2.7HG0585910				HORVU.MOREX.r2.1HG0013640
	HORVU.MOREX.r2.5HG0359910				HORVU.MOREX.r2.4HG0283350
	HORVU.MOREX.r2.3HG0199400				HORVU.MOREX.r2.3HG0272530
	HORVU.MOREX.r2.2HG0138410				HORVU.MOREX.r2.3HG0193260
	HORVU.MOREX.r2.3HG0271610				HORVU.MOREX.r2.2HG0094940
	HORVU.MOREX.r2.7HG0542540				HORVU.MOREX.r2.1HG0067730
	HORVU.MOREX.r2.5HG0413960				HORVU.MOREX.r2.5HG0408310
	HORVU.MOREX.r2.6HG0503900				HORVU.MOREX.r2.5HG0445320
	HORVU.MOREX.r2.3HG0246510				HORVU.MOREX.r2.2HG0089040
	HORVU.MOREX.r2.5HG0382610				HORVU.MOREX.r2.3HG0236670
	HORVU.MOREX.r2.3HG0224480				HORVU.MOREX.r2.2HG0153070
	HORVU.MOREX.r2.1HG0041830				HORVU.MOREX.r2.7HG0600980
	HORVU.MOREX.r2.3HG0248620				HORVU.MOREX.r2.2HG0178770
	HORVU.MOREX.r2.6HG0520880				HORVU.MOREX.r2.1HG0036610
	HORVU.MOREX.r2.5HG0365210				HORVU.MOREX.r2.2HG0149360
	HORVU.MOREX.r2.7HG0593420				HORVU.MOREX.r2.3HG0247240
	HORVU.MOREX.r2.5HG0349560				HORVU.MOREX.r2.7HG0613620
	HORVU.MOREX.r2.2HG0136610				HORVU.MOREX.r2.3HG0201710
	HORVU.MOREX.r2.6HG0521260				HORVU.MOREX.r2.7HG0611530
	HORVU.MOREX.r2.2HG0177010				HORVU.MOREX.r2.2HG0092130
	HORVU.MOREX.r2.3HG0241240				HORVU.MOREX.r2.3HG0185720
	HORVU.MOREX.r2.4HG0329740				HORVU.MOREX.r2.6HG0493340
	HORVU.MOREX.r2.2HG0090880				HORVU.MOREX.r2.3HG0185340
	HORVU.MOREX.r2.2HG0176610				HORVU.MOREX.r2.4HG0348100
	HORVU.MOREX.r2.2HG0170930				HORVU.MOREX.r2.7HG0606040
	HORVU.MOREX.r2.7HG0612860				HORVU.MOREX.r2.4HG0329190
	HORVU.MOREX.r2.5HG0420950				HORVU.MOREX.r2.3HG0186330
	HORVU.MOREX.r2.7HG0543600				HORVU.MOREX.r2.2HG0100680
	HORVU.MOREX.r2.1HG0014380				HORVU.MOREX.r2.5HG0402360
	HORVU.MOREX.r2.3HG0216180				HORVU.MOREX.r2.6HG0519430
	HORVU.MOREX.r2.3HG0236300				HORVU.MOREX.r2.7HG0591120
	HORVU.MOREX.r2.6HG0517560				HORVU.MOREX.r2.6HG0452330
	HORVU.MOREX.r2.3HG0239400				HORVU.MOREX.r2.7HG0553990
	HORVU.MOREX.r2.3HG0222820				HORVU.MOREX.r2.3HG0237230
	HORVU.MOREX.r2.4HG0343440				HORVU.MOREX.r2.1HG0016250
	HORVU.MOREX.r2.5HG0361250				HORVU.MOREX.r2.5HG0383610
	HORVU.MOREX.r2.3HG0238150				HORVU.MOREX.r2.5HG0403610
	HORVU.MOREX.r2.1HG0009120				HORVU.MOREX.r2.2HG0086410
	HORVU.MOREX.r2.4HG0286690				HORVU.MOREX.r2.2HG0135700
	HORVU.MOREX.r2.1HG0065010				HORVU.MOREX.r2.4HG0337350
	HORVU.MOREX.r2.1HG0072200				HORVU.MOREX.r2.6HG0516290
	HORVU.MOREX.r2.3HG0212360				HORVU.MOREX.r2.5HG0412470
	HORVU.MOREX.r2.1HG0035400				HORVU.MOREX.r2.3HG0248610
	HORVU.MOREX.r2.4HG0334000				HORVU.MOREX.r2.1HG0051350
	HORVU.MOREX.r2.3HG0190160				HORVU.MOREX.r2.7HG0622890
	HORVU.MOREX.r2.3HG0239100				HORVU.MOREX.r2.4HG0293020
	HORVU.MOREX.r2.7HG0595320				HORVU.MOREX.r2.6HG0508660
	HORVU.MOREX.r2.4HG0293880				HORVU.MOREX.r2.6HG0507850
	HORVU.MOREX.r2.5HG0355070				HORVU.MOREX.r2.2HG0088740
	HORVU.MOREX.r2.1HG0022720				HORVU.MOREX.r2.1HG0038920
	HORVU.MOREX.r2.7HG0603320				HORVU.MOREX.r2.7HG0527920
	HORVU.MOREX.r2.6HG0513390				HORVU.MOREX.r2.5HG0352500
	HORVU.MOREX.r2.1HG0056920				HORVU.MOREX.r2.4HG0337450
	HORVU.MOREX.r2.5HG0422820				HORVU.MOREX.r2.2HG0138560
	HORVU.MOREX.r2.3HG0195330				HORVU.MOREX.r2.2HG0168150
	HORVU.MOREX.r2.3HG0222220				HORVU.MOREX.r2.4HG0283810
	HORVU.MOREX.r2.2HG0086520				HORVU.MOREX.r2.7HG0588320
	HORVU.MOREX.r2.7HG0588100				HORVU.MOREX.r2.4HG0280390
	HORVU.MOREX.r2.7HG0605020				HORVU.MOREX.r2.1HG0078360
	HORVU.MOREX.r2.2HG0115570				HORVU.MOREX.r2.1HG0004610
	HORVU.MOREX.r2.5HG0366810				HORVU.MOREX.r2.5HG0388430
	HORVU.MOREX.r2.1HG0063880				HORVU.MOREX.r2.2HG0090200
	HORVU.MOREX.r2.3HG0247240				HORVU.MOREX.r2.1HG0066330
	HORVU.MOREX.r2.3HG0187250				HORVU.MOREX.r2.3HG0207840
	HORVU.MOREX.r2.4HG0318600				HORVU.MOREX.r2.5HG0358400
	HORVU.MOREX.r2.5HG0352620				HORVU.MOREX.r2.5HG0442790
	HORVU.MOREX.r2.3HG0246160				HORVU.MOREX.r2.7HG0596330
	HORVU.MOREX.r2.3HG0198790				HORVU.MOREX.r2.1HG0075770
	HORVU.MOREX.r2.1HG0075610				HORVU.MOREX.r2.3HG0270360
	HORVU.MOREX.r2.2HG0088310				HORVU.MOREX.r2.2HG0166280
	HORVU.MOREX.r2.2HG0105710				HORVU.MOREX.r2.4HG0286980
	HORVU.MOREX.r2.5HG0441640				HORVU.MOREX.r2.1HG0077960
	HORVU.MOREX.r2.5HG0356360				HORVU.MOREX.r2.4HG0342700
	HORVU.MOREX.r2.1HG0000660				HORVU.MOREX.r2.7HG0593270
	HORVU.MOREX.r2.6HG0513540				HORVU.MOREX.r2.4HG0347160
	HORVU.MOREX.r2.7HG0585330				HORVU.MOREX.r2.4HG0343410
	HORVU.MOREX.r2.2HG0121660				HORVU.MOREX.r2.5HG0414250
	HORVU.MOREX.r2.3HG0212310				HORVU.MOREX.r2.3HG0253330
	HORVU.MOREX.r2.6HG0518230				HORVU.MOREX.r2.6HG0513920
	HORVU.MOREX.r2.4HG0279530				HORVU.MOREX.r2.5HG0420010
	HORVU.MOREX.r2.6HG0463660				HORVU.MOREX.r2.2HG0108350
	HORVU.MOREX.r2.2HG0083610				HORVU.MOREX.r2.5HG0394110
	HORVU.MOREX.r2.6HG0473080				HORVU.MOREX.r2.5HG0446480
	HORVU.MOREX.r2.4HG0347050				HORVU.MOREX.r2.2HG0162570
	HORVU.MOREX.r2.7HG0619250				HORVU.MOREX.r2.5HG0438330
	HORVU.MOREX.r2.5HG0401930				HORVU.MOREX.r2.3HG0272540
	HORVU.MOREX.r2.7HG0590810				HORVU.MOREX.r2.3HG0266780
	HORVU.MOREX.r2.3HG0190270				HORVU.MOREX.r2.7HG0542170
	HORVU.MOREX.r2.6HG0511410				HORVU.MOREX.r2.3HG0262810
	HORVU.MOREX.r2.1HG0055330				HORVU.MOREX.r2.1HG0060750
	HORVU.MOREX.r2.3HG0268830				HORVU.MOREX.r2.5HG0442430
	HORVU.MOREX.r2.5HG0383220				HORVU.MOREX.r2.2HG0142820
	HORVU.MOREX.r2.5HG0355270				HORVU.MOREX.r2.2HG0149330
	HORVU.MOREX.r2.6HG0499280				HORVU.MOREX.r2.1HG0046300
	HORVU.MOREX.r2.7HG0564770				HORVU.MOREX.r2.3HG0235970
	HORVU.MOREX.r2.2HG0103680				HORVU.MOREX.r2.7HG0548300
	HORVU.MOREX.r2.5HG0375250				HORVU.MOREX.r2.4HG0321530
	HORVU.MOREX.r2.2HG0144750				HORVU.MOREX.r2.6HG0458070
	HORVU.MOREX.r2.1HG0002700				HORVU.MOREX.r2.5HG0439080
	HORVU.MOREX.r2.2HG0123190				HORVU.MOREX.r2.2HG0149550
	HORVU.MOREX.r2.2HG0135030				HORVU.MOREX.r2.7HG0546240
	HORVU.MOREX.r2.3HG0199590				HORVU.MOREX.r2.4HG0280320
	HORVU.MOREX.r2.2HG0140950				HORVU.MOREX.r2.5HG0417940
	HORVU.MOREX.r2.3HG0222270				HORVU.MOREX.r2.4HG0335510
	HORVU.MOREX.r2.2HG0079450				HORVU.MOREX.r2.3HG0185390
	HORVU.MOREX.r2.1HG0057550				HORVU.MOREX.r2.3HG0231670
	HORVU.MOREX.r2.4HG0287430				HORVU.MOREX.r2.5HG0445780
	HORVU.MOREX.r2.2HG0180040				HORVU.MOREX.r2.7HG0554980
	HORVU.MOREX.r2.2HG0106500				HORVU.MOREX.r2.7HG0534600
	HORVU.MOREX.r2.3HG0237700				HORVU.MOREX.r2.5HG0385950
	HORVU.MOREX.r2.3HG0252180				HORVU.MOREX.r2.6HG0507510
	HORVU.MOREX.r2.7HG0569830				HORVU.MOREX.r2.1HG0077660
	HORVU.MOREX.r2.6HG0525000				HORVU.MOREX.r2.3HG0248870
	HORVU.MOREX.r2.7HG0602750				HORVU.MOREX.r2.7HG0591050
	HORVU.MOREX.r2.7HG0594440				HORVU.MOREX.r2.4HG0340890
	HORVU.MOREX.r2.5HG0418040				HORVU.MOREX.r2.2HG0166310
	HORVU.MOREX.r2.4HG0290920				HORVU.MOREX.r2.1HG0045600
	HORVU.MOREX.r2.5HG0447730				HORVU.MOREX.r2.7HG0562630
	HORVU.MOREX.r2.7HG0603370				HORVU.MOREX.r2.5HG0384320
	HORVU.MOREX.r2.1HG0016620				HORVU.MOREX.r2.4HG0336860
	HORVU.MOREX.r2.1HG0043400				HORVU.MOREX.r2.4HG0287260
	HORVU.MOREX.r2.3HG0187180				HORVU.MOREX.r2.5HG0400150
	HORVU.MOREX.r2.5HG0405310				HORVU.MOREX.r2.4HG0289360
	HORVU.MOREX.r2.1HG0048830				HORVU.MOREX.r2.4HG0277600
	HORVU.MOREX.r2.7HG0531630				HORVU.MOREX.r2.2HG0155180
	HORVU.MOREX.r2.4HG0306960				HORVU.MOREX.r2.6HG0508710
	HORVU.MOREX.r2.3HG0265720				HORVU.MOREX.r2.3HG0230710
	HORVU.MOREX.r2.4HG0304690				HORVU.MOREX.r2.3HG0268490
	HORVU.MOREX.r2.1HG0066150				HORVU.MOREX.r2.1HG0057130
	HORVU.MOREX.r2.2HG0091480				HORVU.MOREX.r2.2HG0116030
	HORVU.MOREX.r2.7HG0618140				HORVU.MOREX.r2.7HG0599240
	HORVU.MOREX.r2.3HG0200810				HORVU.MOREX.r2.2HG0164920
	HORVU.MOREX.r2.6HG0461660				HORVU.MOREX.r2.7HG0619330
	HORVU.MOREX.r2.2HG0131790				HORVU.MOREX.r2.5HG0439340
	HORVU.MOREX.r2.3HG0261270				HORVU.MOREX.r2.5HG0421620
	HORVU.MOREX.r2.4HG0345390				HORVU.MOREX.r2.4HG0343610
	HORVU.MOREX.r2.4HG0293350				HORVU.MOREX.r2.3HG0186300
	HORVU.MOREX.r2.1HG0064500				HORVU.MOREX.r2.1HG0073140
	HORVU.MOREX.r2.6HG0520900				HORVU.MOREX.r2.4HG0322390
	HORVU.MOREX.r2.6HG0508020				HORVU.MOREX.r2.2HG0167700
	HORVU.MOREX.r2.6HG0462810				HORVU.MOREX.r2.2HG0100400
	HORVU.MOREX.r2.7HG0570680				HORVU.MOREX.r2.2HG0088900
	HORVU.MOREX.r2.7HG0553670				HORVU.MOREX.r2.3HG0194650
	HORVU.MOREX.r2.6HG0449550				HORVU.MOREX.r2.2HG0165650
	HORVU.MOREX.r2.4HG0286840				HORVU.MOREX.r2.6HG0471770
	HORVU.MOREX.r2.7HG0588120				HORVU.MOREX.r2.1HG0052100
	HORVU.MOREX.r2.4HG0296280				HORVU.MOREX.r2.5HG0412090
	HORVU.MOREX.r2.3HG0256750				HORVU.MOREX.r2.4HG0345340
	HORVU.MOREX.r2.4HG0338490				HORVU.MOREX.r2.3HG0193470
	HORVU.MOREX.r2.3HG0191930				HORVU.MOREX.r2.3HG0265330
	HORVU.MOREX.r2.4HG0299640				HORVU.MOREX.r2.5HG0388060
	HORVU.MOREX.r2.7HG0585310				HORVU.MOREX.r2.7HG0533920
	HORVU.MOREX.r2.5HG0387890				HORVU.MOREX.r2.1HG0006430
	HORVU.MOREX.r2.7HG0588600				HORVU.MOREX.r2.3HG0250430
	HORVU.MOREX.r2.2HG0174590				HORVU.MOREX.r2.3HG0275080
	HORVU.MOREX.r2.2HG0154880				HORVU.MOREX.r2.7HG0613800
	HORVU.MOREX.r2.5HG0435620				HORVU.MOREX.r2.7HG0569720
	HORVU.MOREX.r2.7HG0570240				HORVU.MOREX.r2.6HG0519270
	HORVU.MOREX.r2.2HG0150540				HORVU.MOREX.r2.3HG0263500
	HORVU.MOREX.r2.1HG0028130				HORVU.MOREX.r2.7HG0614500
	HORVU.MOREX.r2.6HG0467170				HORVU.MOREX.r2.3HG0182110
	HORVU.MOREX.r2.1HG0069350				HORVU.MOREX.r2.4HG0323640
	HORVU.MOREX.r2.1HG0077900				HORVU.MOREX.r2.7HG0528730
	HORVU.MOREX.r2.2HG0097810				HORVU.MOREX.r2.2HG0085480
	HORVU.MOREX.r2.4HG0289430				HORVU.MOREX.r2.3HG0258300
	HORVU.MOREX.r2.1HG0057950				HORVU.MOREX.r2.5HG0435260
	HORVU.MOREX.r2.7HG0544500				HORVU.MOREX.r2.3HG0238550
	HORVU.MOREX.r2.6HG0521210				HORVU.MOREX.r2.4HG0278410
	HORVU.MOREX.r2.7HG0543660				HORVU.MOREX.r2.7HG0615700
	HORVU.MOREX.r2.2HG0079680				HORVU.MOREX.r2.5HG0387900
	HORVU.MOREX.r2.6HG0473680				HORVU.MOREX.r2.3HG0189410
	HORVU.MOREX.r2.1HG0012120				HORVU.MOREX.r2.6HG0465340
	HORVU.MOREX.r2.7HG0605230				HORVU.MOREX.r2.2HG0090710
	HORVU.MOREX.r2.2HG0169790				HORVU.MOREX.r2.7HG0597070
	HORVU.MOREX.r2.6HG0467520				HORVU.MOREX.r2.3HG0247250
	HORVU.MOREX.r2.1HG0077830				HORVU.MOREX.r2.1HG0072340
	HORVU.MOREX.r2.7HG0533890				HORVU.MOREX.r2.4HG0331250
	HORVU.MOREX.r2.2HG0159250				HORVU.MOREX.r2.7HG0532480
	HORVU.MOREX.r2.4HG0347220				HORVU.MOREX.r2.1HG0012390
	HORVU.MOREX.r2.6HG0477850				HORVU.MOREX.r2.7HG0555430
	HORVU.MOREX.r2.7HG0571270				HORVU.MOREX.r2.3HG0265800
	HORVU.MOREX.r2.2HG0114510				HORVU.MOREX.r2.5HG0362960
	HORVU.MOREX.r2.6HG0453250				HORVU.MOREX.r2.3HG0192450
	HORVU.MOREX.r2.1HG0008740				HORVU.MOREX.r2.1HG0004550
	HORVU.MOREX.r2.7HG0613900				HORVU.MOREX.r2.1HG0019280
	HORVU.MOREX.r2.5HG0444670				HORVU.MOREX.r2.2HG0081610
	HORVU.MOREX.r2.3HG0263110				HORVU.MOREX.r2.3HG0190430
	HORVU.MOREX.r2.2HG0154710				HORVU.MOREX.r2.7HG0558990
	HORVU.MOREX.r2.5HG0423840				HORVU.MOREX.r2.2HG0162490
	HORVU.MOREX.r2.7HG0602380				HORVU.MOREX.r2.5HG0356440
	HORVU.MOREX.r2.2HG0169380				HORVU.MOREX.r2.7HG0609460
	HORVU.MOREX.r2.6HG0457070				HORVU.MOREX.r2.2HG0100030
	HORVU.MOREX.r2.1HG0007480				HORVU.MOREX.r2.4HG0297150
	HORVU.MOREX.r2.2HG0084890				HORVU.MOREX.r2.5HG0355230
	HORVU.MOREX.r2.3HG0251790				HORVU.MOREX.r2.1HG0017910
	HORVU.MOREX.r2.1HG0007220				HORVU.MOREX.r2.1HG0028150
	HORVU.MOREX.r2.6HG0503120				HORVU.MOREX.r2.2HG0088910
	HORVU.MOREX.r2.3HG0208270				HORVU.MOREX.r2.7HG0588140
	HORVU.MOREX.r2.2HG0114690				HORVU.MOREX.r2.2HG0157550
	HORVU.MOREX.r2.2HG0158500				HORVU.MOREX.r2.7HG0552460
	HORVU.MOREX.r2.7HG0593520				HORVU.MOREX.r2.7HG0610010
	HORVU.MOREX.r2.1HG0041090				HORVU.MOREX.r2.2HG0101070
	HORVU.MOREX.r2.3HG0185420				HORVU.MOREX.r2.2HG0145830
	HORVU.MOREX.r2.3HG0269220				HORVU.MOREX.r2.2HG0142000
	HORVU.MOREX.r2.5HG0370300				HORVU.MOREX.r2.2HG0137560
	HORVU.MOREX.r2.7HG0607570				HORVU.MOREX.r2.7HG0543450
	HORVU.MOREX.r2.5HG0423660				HORVU.MOREX.r2.2HG0158280
	HORVU.MOREX.r2.1HG0019640				HORVU.MOREX.r2.1HG0062080
	HORVU.MOREX.r2.7HG0531210				HORVU.MOREX.r2.3HG0243730
	HORVU.MOREX.r2.1HG0050270				HORVU.MOREX.r2.1HG0046900
	HORVU.MOREX.r2.4HG0289890				HORVU.MOREX.r2.7HG0539590
	HORVU.MOREX.r2.7HG0587330				HORVU.MOREX.r2.2HG0090840
	HORVU.MOREX.r2.3HG0246470				HORVU.MOREX.r2.5HG0420200
	HORVU.MOREX.r2.7HG0534760				HORVU.MOREX.r2.1HG0035680
	HORVU.MOREX.r2.5HG0447150				HORVU.MOREX.r2.4HG0345770
	HORVU.MOREX.r2.6HG0468290				HORVU.MOREX.r2.7HG0613850
	HORVU.MOREX.r2.7HG0617810				HORVU.MOREX.r2.3HG0190130
	HORVU.MOREX.r2.2HG0148180				HORVU.MOREX.r2.4HG0336970
	HORVU.MOREX.r2.3HG0267460				HORVU.MOREX.r2.5HG0412100
	HORVU.MOREX.r2.5HG0411760				HORVU.MOREX.r2.1HG0028140
	HORVU.MOREX.r2.7HG0541410				HORVU.MOREX.r2.UNG0625370
	HORVU.MOREX.r2.1HG0044630				HORVU.MOREX.r2.1HG0074720
	HORVU.MOREX.r2.5HG0358810				HORVU.MOREX.r2.4HG0334760
	HORVU.MOREX.r2.2HG0148130				HORVU.MOREX.r2.4HG0348260
	HORVU.MOREX.r2.4HG0278450				HORVU.MOREX.r2.4HG0292300
	HORVU.MOREX.r2.1HG0059500				HORVU.MOREX.r2.5HG0417690
	HORVU.MOREX.r2.7HG0595850				HORVU.MOREX.r2.6HG0471780
	HORVU.MOREX.r2.6HG0513680				HORVU.MOREX.r2.5HG0444510
	HORVU.MOREX.r2.3HG0251750				HORVU.MOREX.r2.3HG0191910
	HORVU.MOREX.r2.6HG0507290				HORVU.MOREX.r2.4HG0286990
	HORVU.MOREX.r2.1HG0054470				HORVU.MOREX.r2.2HG0102330
	HORVU.MOREX.r2.3HG0258770				HORVU.MOREX.r2.1HG0072130
	HORVU.MOREX.r2.2HG0127780				HORVU.MOREX.r2.2HG0095910
	HORVU.MOREX.r2.7HG0563610				HORVU.MOREX.r2.5HG0420440
	HORVU.MOREX.r2.3HG0247520				HORVU.MOREX.r2.3HG0265850
	HORVU.MOREX.r2.7HG0540330				HORVU.MOREX.r2.2HG0084760
	HORVU.MOREX.r2.6HG0467940				HORVU.MOREX.r2.7HG0546780
	HORVU.MOREX.r2.3HG0202910
	HORVU.MOREX.r2.3HG0222510
	HORVU.MOREX.r2.1HG0058030
	HORVU.MOREX.r2.6HG0466710
	HORVU.MOREX.r2.5HG0395510
	HORVU.MOREX.r2.6HG0451690
	HORVU.MOREX.r2.7HG0603270
	HORVU.MOREX.r2.7HG0543410
	HORVU.MOREX.r2.3HG0264680
	HORVU.MOREX.r2.5HG0396870
	HORVU.MOREX.r2.3HG0242660
	HORVU.MOREX.r2.3HG0270740
	HORVU.MOREX.r2.1HG0036890
	HORVU.MOREX.r2.1HG0001750
	HORVU.MOREX.r2.1HG0032400
	HORVU.MOREX.r2.7HG0557510
	HORVU.MOREX.r2.3HG0269740
	HORVU.MOREX.r2.7HG0567640
	HORVU.MOREX.r2.5HG0399410
	HORVU.MOREX.r2.1HG0007300
	HORVU.MOREX.r2.2HG0106980
	HORVU.MOREX.r2.1HG0073010
	HORVU.MOREX.r2.7HG0532990
	HORVU.MOREX.r2.6HG0481200
	HORVU.MOREX.r2.5HG0423170
	HORVU.MOREX.r2.6HG0459410
	HORVU.MOREX.r2.2HG0181040
	HORVU.MOREX.r2.2HG0181030
	HORVU.MOREX.r2.3HG0243300
	HORVU.MOREX.r2.4HG0330740
	HORVU.MOREX.r2.5HG0370540
	HORVU.MOREX.r2.2HG0172870
	HORVU.MOREX.r2.7HG0571190
	HORVU.MOREX.r2.5HG0411160
	HORVU.MOREX.r2.4HG0308120
	HORVU.MOREX.r2.1HG0009450
	HORVU.MOREX.r2.3HG0233330
	HORVU.MOREX.r2.3HG0271600
	HORVU.MOREX.r2.4HG0298030
	HORVU.MOREX.r2.6HG0516760
	HORVU.MOREX.r2.4HG0342080
	HORVU.MOREX.r2.7HG0606040
	HORVU.MOREX.r2.4HG0338480
	HORVU.MOREX.r2.6HG0514750
	HORVU.MOREX.r2.2HG0127750
	HORVU.MOREX.r2.7HG0547440
	HORVU.MOREX.r2.1HG0041130
	HORVU.MOREX.r2.7HG0611260
	HORVU.MOREX.r2.1HG0025120
	HORVU.MOREX.r2.5HG0439420
	HORVU.MOREX.r2.4HG0339730
	HORVU.MOREX.r2.1HG0078770
	HORVU.MOREX.r2.5HG0369180
	HORVU.MOREX.r2.1HG0057500
	HORVU.MOREX.r2.4HG0306070
	HORVU.MOREX.r2.5HG0417330
	HORVU.MOREX.r2.4HG0343510
	HORVU.MOREX.r2.5HG0382540
	HORVU.MOREX.r2.4HG0347070
	HORVU.MOREX.r2.1HG0029410
	HORVU.MOREX.r2.3HG0236150
	HORVU.MOREX.r2.7HG0584680
	HORVU.MOREX.r2.5HG0377020
	HORVU.MOREX.r2.1HG0010190
	HORVU.MOREX.r2.6HG0462280
	HORVU.MOREX.r2.2HG0176760
	HORVU.MOREX.r2.7HG0533600
	HORVU.MOREX.r2.2HG0164610
	HORVU.MOREX.r2.6HG0525270
	HORVU.MOREX.r2.2HG0096610
	HORVU.MOREX.r2.1HG0008870
	HORVU.MOREX.r2.5HG0375100
	HORVU.MOREX.r2.2HG0160210
	HORVU.MOREX.r2.6HG0455070
	HORVU.MOREX.r2.5HG0408050
	HORVU.MOREX.r2.4HG0347390
	HORVU.MOREX.r2.7HG0586150
	HORVU.MOREX.r2.4HG0340000
	HORVU.MOREX.r2.5HG0440590
	HORVU.MOREX.r2.7HG0581090
	HORVU.MOREX.r2.7HG0591400
	HORVU.MOREX.r2.2HG0179420
	HORVU.MOREX.r2.5HG0401270
	HORVU.MOREX.r2.2HG0104330
	HORVU.MOREX.r2.5HG0433540
	HORVU.MOREX.r2.5HG0417350
	HORVU.MOREX.r2.3HG0187790
	HORVU.MOREX.r2.3HG0247280
	HORVU.MOREX.r2.6HG0510150
	HORVU.MOREX.r2.2HG0107830
	HORVU.MOREX.r2.2HG0110850
	HORVU.MOREX.r2.2HG0097090
	HORVU.MOREX.r2.5HG0400290
	HORVU.MOREX.r2.7HG0564030
	HORVU.MOREX.r2.1HG0068740
	HORVU.MOREX.r2.2HG0085930
	HORVU.MOREX.r2.3HG0215090
	HORVU.MOREX.r2.7HG0537470
	HORVU.MOREX.r2.1HG0061100
	HORVU.MOREX.r2.7HG0558240
	HORVU.MOREX.r2.4HG0325120
	HORVU.MOREX.r2.6HG0496420
	HORVU.MOREX.r2.2HG0081270
	HORVU.MOREX.r2.2HG0165340
	HORVU.MOREX.r2.7HG0530800
	HORVU.MOREX.r2.3HG0209650
	HORVU.MOREX.r2.7HG0569770
	HORVU.MOREX.r2.6HG0477590
	HORVU.MOREX.r2.6HG0468100
	HORVU.MOREX.r2.1HG0051590
	HORVU.MOREX.r2.1HG0001580
	HORVU.MOREX.r2.1HG0013460
	HORVU.MOREX.r2.7HG0556950
	HORVU.MOREX.r2.1HG0007200
	HORVU.MOREX.r2.1HG0031350
	HORVU.MOREX.r2.6HG0473290
	HORVU.MOREX.r2.4HG0288940
	HORVU.MOREX.r2.6HG0477920
	HORVU.MOREX.r2.4HG0298480
	HORVU.MOREX.r2.2HG0176560
	HORVU.MOREX.r2.7HG0564560
	HORVU.MOREX.r2.5HG0417300
	HORVU.MOREX.r2.7HG0600320
	HORVU.MOREX.r2.3HG0215920
	HORVU.MOREX.r2.1HG0068810
	HORVU.MOREX.r2.4HG0345190
	HORVU.MOREX.r2.3HG0249280
	HORVU.MOREX.r2.1HG0020590
	HORVU.MOREX.r2.4HG0323100
	HORVU.MOREX.r2.7HG0571780
	HORVU.MOREX.r2.4HG0345920
	HORVU.MOREX.r2.6HG0526360
	HORVU.MOREX.r2.6HG0455400
	HORVU.MOREX.r2.2HG0102560
	HORVU.MOREX.r2.7HG0578960
	HORVU.MOREX.r2.3HG0219890
	HORVU.MOREX.r2.5HG0382820
	HORVU.MOREX.r2.6HG0460580
	HORVU.MOREX.r2.4HG0346480
	HORVU.MOREX.r2.3HG0195550
	HORVU.MOREX.r2.7HG0603220
	HORVU.MOREX.r2.3HG0235880
	HORVU.MOREX.r2.3HG0211670
	HORVU.MOREX.r2.7HG0599220
	HORVU.MOREX.r2.1HG0019990
	HORVU.MOREX.r2.7HG0614650
	HORVU.MOREX.r2.6HG0451940
	HORVU.MOREX.r2.1HG0054910
	HORVU.MOREX.r2.5HG0424940
	HORVU.MOREX.r2.2HG0134800
	HORVU.MOREX.r2.7HG0573150
	HORVU.MOREX.r2.5HG0389990
	HORVU.MOREX.r2.3HG0199670
	HORVU.MOREX.r2.2HG0160510
	HORVU.MOREX.r2.7HG0610170
	HORVU.MOREX.r2.3HG0209190
	HORVU.MOREX.r2.7HG0610910
	HORVU.MOREX.r2.7HG0576640
	HORVU.MOREX.r2.5HG0371460
	HORVU.MOREX.r2.7HG0588260
	HORVU.MOREX.r2.2HG0164600
	HORVU.MOREX.r2.6HG0513870
	HORVU.MOREX.r2.1HG0018880
	HORVU.MOREX.r2.1HG0077300
	HORVU.MOREX.r2.3HG0234560
	HORVU.MOREX.r2.2HG0121260
	HORVU.MOREX.r2.2HG0082080
	HORVU.MOREX.r2.3HG0236830
	HORVU.MOREX.r2.1HG0002600
	HORVU.MOREX.r2.3HG0259450
	HORVU.MOREX.r2.5HG0392950
	HORVU.MOREX.r2.7HG0548000
	HORVU.MOREX.r2.2HG0173740
	HORVU.MOREX.r2.6HG0474480
	HORVU.MOREX.r2.7HG0571300
	HORVU.MOREX.r2.3HG0204250
	HORVU.MOREX.r2.4HG0345370
	HORVU.MOREX.r2.1HG0062820
	HORVU.MOREX.r2.7HG0575570
	HORVU.MOREX.r2.6HG0458360
	HORVU.MOREX.r2.6HG0499580
	HORVU.MOREX.r2.5HG0370840
	HORVU.MOREX.r2.1HG0047770
	HORVU.MOREX.r2.7HG0593210
	HORVU.MOREX.r2.5HG0447760
	HORVU.MOREX.r2.3HG0228250
	HORVU.MOREX.r2.4HG0289360
	HORVU.MOREX.r2.5HG0400420
	HORVU.MOREX.r2.6HG0510740
	HORVU.MOREX.r2.2HG0131280
	HORVU.MOREX.r2.6HG0461970
	HORVU.MOREX.r2.2HG0176580
	HORVU.MOREX.r2.3HG0268040
	HORVU.MOREX.r2.1HG0001400
	HORVU.MOREX.r2.2HG0124400
	HORVU.MOREX.r2.7HG0556510
	HORVU.MOREX.r2.6HG0466370
	HORVU.MOREX.r2.3HG0221550
	HORVU.MOREX.r2.2HG0094840
	HORVU.MOREX.r2.5HG0405530
	HORVU.MOREX.r2.3HG0228760
	HORVU.MOREX.r2.7HG0546310
	HORVU.MOREX.r2.5HG0447710
	HORVU.MOREX.r2.4HG0346780
	HORVU.MOREX.r2.3HG0209540
	HORVU.MOREX.r2.4HG0277600
	HORVU.MOREX.r2.3HG0231330
	HORVU.MOREX.r2.7HG0596260
	HORVU.MOREX.r2.4HG0296960
	HORVU.MOREX.r2.7HG0571010
	HORVU.MOREX.r2.6HG0453900
	HORVU.MOREX.r2.6HG0485560
	HORVU.MOREX.r2.3HG0196770
	HORVU.MOREX.r2.2HG0178960
	HORVU.MOREX.r2.1HG0009070
	HORVU.MOREX.r2.7HG0554530
	HORVU.MOREX.r2.2HG0166550
	HORVU.MOREX.r2.2HG0150800
	HORVU.MOREX.r2.7HG0529190
	HORVU.MOREX.r2.7HG0610150
	HORVU.MOREX.r2.4HG0345360
	HORVU.MOREX.r2.4HG0278410
	HORVU.MOREX.r2.5HG0377620
	HORVU.MOREX.r2.2HG0179250
	HORVU.MOREX.r2.5HG0436530
	HORVU.MOREX.r2.3HG0231260
	HORVU.MOREX.r2.5HG0441120
	HORVU.MOREX.r2.2HG0150550
	HORVU.MOREX.r2.5HG0392530
	HORVU.MOREX.r2.4HG0313680
	HORVU.MOREX.r2.6HG0452550
	HORVU.MOREX.r2.4HG0337310
	HORVU.MOREX.r2.7HG0571460
	HORVU.MOREX.r2.1HG0077640
	HORVU.MOREX.r2.7HG0546020
	HORVU.MOREX.r2.2HG0115820
	HORVU.MOREX.r2.1HG0057240
	HORVU.MOREX.r2.7HG0557320
	HORVU.MOREX.r2.3HG0243820
	HORVU.MOREX.r2.4HG0276060
	HORVU.MOREX.r2.4HG0291270
	HORVU.MOREX.r2.7HG0619230
	HORVU.MOREX.r2.5HG0349340
	HORVU.MOREX.r2.2HG0089230
	HORVU.MOREX.r2.6HG0469600
	HORVU.MOREX.r2.7HG0621460
	HORVU.MOREX.r2.2HG0124590
	HORVU.MOREX.r2.4HG0304900
	HORVU.MOREX.r2.1HG0002580
	HORVU.MOREX.r2.5HG0441260
	HORVU.MOREX.r2.7HG0610160
	HORVU.MOREX.r2.4HG0298400
	HORVU.MOREX.r2.2HG0157420
	HORVU.MOREX.r2.2HG0127540
	HORVU.MOREX.r2.7HG0528060
	HORVU.MOREX.r2.6HG0525210
	HORVU.MOREX.r2.6HG0499780
	HORVU.MOREX.r2.1HG0002270
	HORVU.MOREX.r2.4HG0326480
	HORVU.MOREX.r2.5HG0370100
	HORVU.MOREX.r2.5HG0442230
	HORVU.MOREX.r2.5HG0410630
	HORVU.MOREX.r2.3HG0207770
	HORVU.MOREX.r2.4HG0344260
	HORVU.MOREX.r2.2HG0149460
	HORVU.MOREX.r2.5HG0370580
	HORVU.MOREX.r2.4HG0336860
	HORVU.MOREX.r2.3HG0195400
	HORVU.MOREX.r2.3HG0235440
	HORVU.MOREX.r2.3HG0269000
	HORVU.MOREX.r2.2HG0110260
	HORVU.MOREX.r2.2HG0171290
	HORVU.MOREX.r2.5HG0362960
	HORVU.MOREX.r2.6HG0515100
	HORVU.MOREX.r2.6HG0465340
	HORVU.MOREX.r2.7HG0545680
	HORVU.MOREX.r2.5HG0383280
	HORVU.MOREX.r2.3HG0232910
	HORVU.MOREX.r2.1HG0068720
	HORVU.MOREX.r2.3HG0246390
	HORVU.MOREX.r2.7HG0552910
	HORVU.MOREX.r2.2HG0105720
	HORVU.MOREX.r2.2HG0119680
	HORVU.MOREX.r2.2HG0158710
	HORVU.MOREX.r2.2HG0097200
	HORVU.MOREX.r2.3HG0214740
	HORVU.MOREX.r2.5HG0428610
	HORVU.MOREX.r2.7HG0600170
	HORVU.MOREX.r2.7HG0612410
	HORVU.MOREX.r2.4HG0282950
	HORVU.MOREX.r2.1HG0072440
	HORVU.MOREX.r2.6HG0520920
	HORVU.MOREX.r2.1HG0054540
	HORVU.MOREX.r2.3HG0181960
	HORVU.MOREX.r2.1HG0012530
	HORVU.MOREX.r2.2HG0163090
	HORVU.MOREX.r2.5HG0397900
	HORVU.MOREX.r2.4HG0296660
	HORVU.MOREX.r2.4HG0305520
	HORVU.MOREX.r2.2HG0127630
	HORVU.MOREX.r2.2HG0176710
	HORVU.MOREX.r2.1HG0077710
	HORVU.MOREX.r2.7HG0550430
	HORVU.MOREX.r2.1HG0001610
	HORVU.MOREX.r2.4HG0330360
	HORVU.MOREX.r2.6HG0471400
	HORVU.MOREX.r2.5HG0401450
	HORVU.MOREX.r2.5HG0370860
	HORVU.MOREX.r2.2HG0110690
	HORVU.MOREX.r2.6HG0488830
	HORVU.MOREX.r2.2HG0176750
	HORVU.MOREX.r2.5HG0443120
	HORVU.MOREX.r2.1HG0010640
	HORVU.MOREX.r2.5HG0378070
	HORVU.MOREX.r2.1HG0045420
	HORVU.MOREX.r2.4HG0305270
	HORVU.MOREX.r2.7HG0562800
	HORVU.MOREX.r2.6HG0457140
	HORVU.MOREX.r2.1HG0029740
	HORVU.MOREX.r2.6HG0466390
	HORVU.MOREX.r2.7HG0566030
	HORVU.MOREX.r2.3HG0273870
	HORVU.MOREX.r2.1HG0008010
	HORVU.MOREX.r2.4HG0292270
	HORVU.MOREX.r2.3HG0195300
	HORVU.MOREX.r2.2HG0177480
	HORVU.MOREX.r2.7HG0584890
	HORVU.MOREX.r2.4HG0299320
	HORVU.MOREX.r2.7HG0615170
	HORVU.MOREX.r2.1HG0070560
	HORVU.MOREX.r2.1HG0067100
	HORVU.MOREX.r2.4HG0315880
	HORVU.MOREX.r2.4HG0281870
	HORVU.MOREX.r2.2HG0099360
	HORVU.MOREX.r2.5HG0355470
	HORVU.MOREX.r2.3HG0212920
	HORVU.MOREX.r2.2HG0157930
	HORVU.MOREX.r2.6HG0503500
	HORVU.MOREX.r2.7HG0588140
	HORVU.MOREX.r2.5HG0447230
	HORVU.MOREX.r2.5HG0414790
	HORVU.MOREX.r2.6HG0469610
	HORVU.MOREX.r2.7HG0595070
	HORVU.MOREX.r2.6HG0481180
	HORVU.MOREX.r2.2HG0136740
	HORVU.MOREX.r2.7HG0596880
	HORVU.MOREX.r2.4HG0312930
	HORVU.MOREX.r2.2HG0129580
	HORVU.MOREX.r2.7HG0600640
	HORVU.MOREX.r2.3HG0190970
	HORVU.MOREX.r2.5HG0417290
	HORVU.MOREX.r2.3HG0202560
	HORVU.MOREX.r2.1HG0068000
	HORVU.MOREX.r2.7HG0532310
	HORVU.MOREX.r2.5HG0443780
	HORVU.MOREX.r2.3HG0190550
	HORVU.MOREX.r2.1HG0003730
	HORVU.MOREX.r2.1HG0009060
	HORVU.MOREX.r2.3HG0265840
	HORVU.MOREX.r2.1HG0043830
	HORVU.MOREX.r2.3HG0273800
	HORVU.MOREX.r2.6HG0483140
	HORVU.MOREX.r2.3HG0183810
	HORVU.MOREX.r2.6HG0467580
	HORVU.MOREX.r2.1HG0020880
	HORVU.MOREX.r2.3HG0183690
	HORVU.MOREX.r2.1HG0018260
	HORVU.MOREX.r2.6HG0492810
	HORVU.MOREX.r2.3HG0190130
	HORVU.MOREX.r2.3HG0190580
	HORVU.MOREX.r2.3HG0237080
	HORVU.MOREX.r2.2HG0094870
	HORVU.MOREX.r2.7HG0605030
	HORVU.MOREX.r2.6HG0466350
	HORVU.MOREX.r2.4HG0317090
	HORVU.MOREX.r2.1HG0000750
	HORVU.MOREX.r2.4HG0334760
	HORVU.MOREX.r2.7HG0562870
	HORVU.MOREX.r2.7HG0541130
	HORVU.MOREX.r2.5HG0394190
	HORVU.MOREX.r2.2HG0142000
	HORVU.MOREX.r2.2HG0097580
	HORVU.MOREX.r2.3HG0272580
	HORVU.MOREX.r2.7HG0580030
	HORVU.MOREX.r2.7HG0573210
	HORVU.MOREX.r2.7HG0593430
	HORVU.MOREX.r2.2HG0161900
	HORVU.MOREX.r2.1HG0016980
	HORVU.MOREX.r2.2HG0106410
	HORVU.MOREX.r2.6HG0460570
	HORVU.MOREX.r2.3HG0234270
	HORVU.MOREX.r2.3HG0210610
	HORVU.MOREX.r2.3HG0247370
	HORVU.MOREX.r2.5HG0353720
	HORVU.MOREX.r2.5HG0391820
	HORVU.MOREX.r2.5HG0417920
	HORVU.MOREX.r2.2HG0131290
	HORVU.MOREX.r2.1HG0040530
	HORVU.MOREX.r2.5HG0422290
	HORVU.MOREX.r2.6HG0463190
	HORVU.MOREX.r2.3HG0252340
	HORVU.MOREX.r2.7HG0599210
	HORVU.MOREX.r2.5HG0389340
	HORVU.MOREX.r2.4HG0334310
	HORVU.MOREX.r2.3HG0227540
	HORVU.MOREX.r2.1HG0042970
	HORVU.MOREX.r2.6HG0467120
	HORVU.MOREX.r2.7HG0544020
	HORVU.MOREX.r2.3HG0199560
	HORVU.MOREX.r2.6HG0520910
	HORVU.MOREX.r2.6HG0524840
	HORVU.MOREX.r2.6HG0520660
	HORVU.MOREX.r2.4HG0323750
	HORVU.MOREX.r2.5HG0427280
	HORVU.MOREX.r2.5HG0421970
	HORVU.MOREX.r2.6HG0457110
	HORVU.MOREX.r2.2HG0115990
	HORVU.MOREX.r2.3HG0274990
	HORVU.MOREX.r2.2HG0102440
	HORVU.MOREX.r2.2HG0106880
	HORVU.MOREX.r2.6HG0456230
	HORVU.MOREX.r2.2HG0082400
	HORVU.MOREX.r2.7HG0601410
	HORVU.MOREX.r2.1HG0042320
	HORVU.MOREX.r2.1HG0073850
	HORVU.MOREX.r2.2HG0088940
	HORVU.MOREX.r2.4HG0323230
	HORVU.MOREX.r2.7HG0575960
	HORVU.MOREX.r2.1HG0019000
	HORVU.MOREX.r2.1HG0018490
	HORVU.MOREX.r2.6HG0520930
	HORVU.MOREX.r2.2HG0091770
	HORVU.MOREX.r2.5HG0401140
	HORVU.MOREX.r2.3HG0244070
	HORVU.MOREX.r2.7HG0542500
	HORVU.MOREX.r2.2HG0107700
	HORVU.MOREX.r2.7HG0570740
	HORVU.MOREX.r2.4HG0343700
	HORVU.MOREX.r2.7HG0579030
	HORVU.MOREX.r2.7HG0541400
	HORVU.MOREX.r2.1HG0064720
	HORVU.MOREX.r2.5HG0357450
	HORVU.MOREX.r2.5HG0399400
	HORVU.MOREX.r2.6HG0517260
	HORVU.MOREX.r2.3HG0264060
	HORVU.MOREX.r2.5HG0416590
	HORVU.MOREX.r2.7HG0539580
	HORVU.MOREX.r2.7HG0605060
	HORVU.MOREX.r2.2HG0115240
	HORVU.MOREX.r2.3HG0250350
	HORVU.MOREX.r2.7HG0597360
	HORVU.MOREX.r2.3HG0270390
	HORVU.MOREX.r2.2HG0087080
	HORVU.MOREX.r2.1HG0040950
	HORVU.MOREX.r2.1HG0029590
	HORVU.MOREX.r2.5HG0417630
	HORVU.MOREX.r2.6HG0490920
	HORVU.MOREX.r2.7HG0599940
	HORVU.MOREX.r2.7HG0616650
	HORVU.MOREX.r2.5HG0353810
	HORVU.MOREX.r2.1HG0007700
	HORVU.MOREX.r2.5HG0447740
	HORVU.MOREX.r2.7HG0581480
	HORVU.MOREX.r2.5HG0407620
	HORVU.MOREX.r2.7HG0601980
	HORVU.MOREX.r2.5HG0410990
	HORVU.MOREX.r2.6HG0525520
	HORVU.MOREX.r2.4HG0337650
	HORVU.MOREX.r2.7HG0545800
	HORVU.MOREX.r2.4HG0289000
	HORVU.MOREX.r2.3HG0266010
	HORVU.MOREX.r2.1HG0075980
	HORVU.MOREX.r2.7HG0536370
	HORVU.MOREX.r2.1HG0063910
	HORVU.MOREX.r2.2HG0130150
	HORVU.MOREX.r2.2HG0163400
	HORVU.MOREX.r2.1HG0062650
	HORVU.MOREX.r2.6HG0465870
	HORVU.MOREX.r2.3HG0235240
	HORVU.MOREX.r2.6HG0460910
	HORVU.MOREX.r2.1HG0014370
	HORVU.MOREX.r2.1HG0002900
	HORVU.MOREX.r2.5HG0399420
	HORVU.MOREX.r2.5HG0447750
	HORVU.MOREX.r2.2HG0146670
	HORVU.MOREX.r2.3HG0274270
	HORVU.MOREX.r2.2HG0094560
	HORVU.MOREX.r2.2HG0130870
	HORVU.MOREX.r2.3HG0199230
	HORVU.MOREX.r2.6HG0509500
	HORVU.MOREX.r2.6HG0503750
	HORVU.MOREX.r2.5HG0418410
	HORVU.MOREX.r2.2HG0097240
	HORVU.MOREX.r2.6HG0505030
	HORVU.MOREX.r2.1HG0072130
	HORVU.MOREX.r2.7HG0556790
	HORVU.MOREX.r2.3HG0227130
	HORVU.MOREX.r2.3HG0190200
	HORVU.MOREX.r2.5HG0358770
	HORVU.MOREX.r2.6HG0475220
	HORVU.MOREX.r2.7HG0598920
	HORVU.MOREX.r2.7HG0617160
	HORVU.MOREX.r2.5HG0432190
	HORVU.MOREX.r2.7HG0613060
	HORVU.MOREX.r2.6HG0451830
	HORVU.MOREX.r2.7HG0600730
	HORVU.MOREX.r2.2HG0114030
	HORVU.MOREX.r2.1HG0018380
	HORVU.MOREX.r2.2HG0133930
	HORVU.MOREX.r2.4HG0342340
	HORVU.MOREX.r2.4HG0319730
	HORVU.MOREX.r2.3HG0265780
	HORVU.MOREX.r2.3HG0235220
	HORVU.MOREX.r2.5HG0414010
	HORVU.MOREX.r2.5HG0434790
	HORVU.MOREX.r2.6HG0500630
	HORVU.MOREX.r2.6HG0517060
	HORVU.MOREX.r2.2HG0135790
	HORVU.MOREX.r2.7HG0540010
	HORVU.MOREX.r2.2HG0081460
	HORVU.MOREX.r2.3HG0200200
	HORVU.MOREX.r2.3HG0261890
	HORVU.MOREX.r2.3HG0231440
	HORVU.MOREX.r2.3HG0195620
	HORVU.MOREX.r2.5HG0443520
	HORVU.MOREX.r2.6HG0473100
	HORVU.MOREX.r2.7HG0542030
	HORVU.MOREX.r2.6HG0476790
	HORVU.MOREX.r2.2HG0153790
	HORVU.MOREX.r2.6HG0524710
	HORVU.MOREX.r2.5HG0407290
	HORVU.MOREX.r2.2HG0141090
	HORVU.MOREX.r2.7HG0551920
	HORVU.MOREX.r2.7HG0527060
	HORVU.MOREX.r2.2HG0153450
	HORVU.MOREX.r2.6HG0519140
	HORVU.MOREX.r2.2HG0081860
	HORVU.MOREX.r2.6HG0483220
	HORVU.MOREX.r2.7HG0605070
	HORVU.MOREX.r2.6HG0490930
	HORVU.MOREX.r2.2HG0104160
	HORVU.MOREX.r2.5HG0401390
	HORVU.MOREX.r2.6HG0522180
	HORVU.MOREX.r2.3HG0252310
	HORVU.MOREX.r2.2HG0118040
	HORVU.MOREX.r2.3HG0201490
	HORVU.MOREX.r2.2HG0102240
	HORVU.MOREX.r2.3HG0211690
	HORVU.MOREX.r2.5HG0356190
	HORVU.MOREX.r2.7HG0617230
	HORVU.MOREX.r2.2HG0161720
	HORVU.MOREX.r2.6HG0458280
	HORVU.MOREX.r2.5HG0379190
	HORVU.MOREX.r2.5HG0356600
	HORVU.MOREX.r2.6HG0502290
	HORVU.MOREX.r2.1HG0070400
	HORVU.MOREX.r2.2HG0160990
	HORVU.MOREX.r2.3HG0218430
	HORVU.MOREX.r2.5HG0419660
	HORVU.MOREX.r2.1HG0068070
	HORVU.MOREX.r2.7HG0602520
	HORVU.MOREX.r2.3HG0245450
	HORVU.MOREX.r2.2HG0129460
	HORVU.MOREX.r2.7HG0622060

## Sheet: tdf1 down-regulated removed
Table S1. Barley DEGS with P = 0.05 and log2FC −4
overlaped among st6 st7 and st8a1	hvtdf1 down-regulated genes removed
HORVU.MOREX.r2.7HG0542250	HORVU.MOREX.r2.7HG0542250
HORVU.MOREX.r2.5HG0404370	HORVU.MOREX.r2.5HG0404370
HORVU.MOREX.r2.2HG0161050	HORVU.MOREX.r2.2HG0161050
HORVU.MOREX.r2.2HG0079040	HORVU.MOREX.r2.2HG0079040
HORVU.MOREX.r2.6HG0502820	HORVU.MOREX.r2.6HG0502820
HORVU.MOREX.r2.2HG0094550	HORVU.MOREX.r2.2HG0094550
HORVU.MOREX.r2.3HG0245960	HORVU.MOREX.r2.3HG0245960
HORVU.MOREX.r2.2HG0161510	HORVU.MOREX.r2.2HG0161510
HORVU.MOREX.r2.7HG0553630	HORVU.MOREX.r2.7HG0553630
HORVU.MOREX.r2.3HG0243400	HORVU.MOREX.r2.3HG0243400
HORVU.MOREX.r2.1HG0056500	HORVU.MOREX.r2.1HG0056500
HORVU.MOREX.r2.7HG0544500	HORVU.MOREX.r2.7HG0544500
HORVU.MOREX.r2.3HG0264680	HORVU.MOREX.r2.3HG0264680
HORVU.MOREX.r2.6HG0520920	HORVU.MOREX.r2.6HG0520920
HORVU.MOREX.r2.2HG0174580	HORVU.MOREX.r2.5HG0414510
HORVU.MOREX.r2.3HG0255920	HORVU.MOREX.r2.4HG0348160
HORVU.MOREX.r2.5HG0414510	HORVU.MOREX.r2.2HG0143390
HORVU.MOREX.r2.4HG0348160	HORVU.MOREX.r2.7HG0558150
HORVU.MOREX.r2.2HG0143390	HORVU.MOREX.r2.7HG0597200
HORVU.MOREX.r2.6HG0461250	HORVU.MOREX.r2.2HG0138520
HORVU.MOREX.r2.7HG0558150	HORVU.MOREX.r2.3HG0232780
HORVU.MOREX.r2.7HG0597200	HORVU.MOREX.r2.1HG0039920
HORVU.MOREX.r2.7HG0570060	HORVU.MOREX.r2.7HG0603270
HORVU.MOREX.r2.2HG0138520	HORVU.MOREX.r2.3HG0215920
HORVU.MOREX.r2.2HG0154610	HORVU.MOREX.r2.7HG0568330
HORVU.MOREX.r2.5HG0436790	HORVU.MOREX.r2.1HG0064430
HORVU.MOREX.r2.3HG0232780	HORVU.MOREX.r2.7HG0597270
HORVU.MOREX.r2.1HG0039920	HORVU.MOREX.r2.3HG0274970
HORVU.MOREX.r2.4HG0345910	HORVU.MOREX.r2.1HG0032090
HORVU.MOREX.r2.7HG0603270	HORVU.MOREX.r2.1HG0059450
HORVU.MOREX.r2.3HG0215920	HORVU.MOREX.r2.5HG0400090
HORVU.MOREX.r2.7HG0568330	HORVU.MOREX.r2.1HG0054440
HORVU.MOREX.r2.1HG0064430	HORVU.MOREX.r2.2HG0128360
HORVU.MOREX.r2.7HG0597270	HORVU.MOREX.r2.5HG0387900
HORVU.MOREX.r2.3HG0274970	HORVU.MOREX.r2.3HG0195770
HORVU.MOREX.r2.1HG0032090	HORVU.MOREX.r2.5HG0363370
HORVU.MOREX.r2.1HG0059450	HORVU.MOREX.r2.3HG0252380
HORVU.MOREX.r2.5HG0400090	HORVU.MOREX.r2.1HG0051870
HORVU.MOREX.r2.1HG0054440	HORVU.MOREX.r2.3HG0252410
HORVU.MOREX.r2.2HG0128360	HORVU.MOREX.r2.4HG0336970
HORVU.MOREX.r2.5HG0387900	HORVU.MOREX.r2.5HG0435390
HORVU.MOREX.r2.3HG0195770	HORVU.MOREX.r2.3HG0247250
HORVU.MOREX.r2.2HG0129800	HORVU.MOREX.r2.1HG0006430
HORVU.MOREX.r2.7HG0566230	HORVU.MOREX.r2.5HG0423060
HORVU.MOREX.r2.5HG0363370	HORVU.MOREX.r2.3HG0247240
HORVU.MOREX.r2.3HG0252380	HORVU.MOREX.r2.2HG0088310
HORVU.MOREX.r2.4HG0277990	HORVU.MOREX.r2.4HG0287430
HORVU.MOREX.r2.1HG0051870	HORVU.MOREX.r2.6HG0449550
HORVU.MOREX.r2.2HG0105030	HORVU.MOREX.r2.2HG0154710
HORVU.MOREX.r2.3HG0252410	HORVU.MOREX.r2.7HG0602380
HORVU.MOREX.r2.4HG0336970	HORVU.MOREX.r2.7HG0534760
HORVU.MOREX.r2.5HG0435390	HORVU.MOREX.r2.7HG0606040
HORVU.MOREX.r2.3HG0247250	HORVU.MOREX.r2.5HG0401270
HORVU.MOREX.r2.2HG0111770	HORVU.MOREX.r2.4HG0289360
HORVU.MOREX.r2.1HG0006430	HORVU.MOREX.r2.3HG0268040
HORVU.MOREX.r2.5HG0423060	HORVU.MOREX.r2.4HG0277600
HORVU.MOREX.r2.3HG0254020	HORVU.MOREX.r2.4HG0278410
HORVU.MOREX.r2.7HG0585910	HORVU.MOREX.r2.4HG0336860
HORVU.MOREX.r2.2HG0090880	HORVU.MOREX.r2.5HG0362960
HORVU.MOREX.r2.3HG0247240	HORVU.MOREX.r2.6HG0465340
HORVU.MOREX.r2.2HG0088310	HORVU.MOREX.r2.7HG0588140
HORVU.MOREX.r2.4HG0287430	HORVU.MOREX.r2.3HG0190130
HORVU.MOREX.r2.7HG0602750	HORVU.MOREX.r2.4HG0334760
HORVU.MOREX.r2.6HG0462810	HORVU.MOREX.r2.2HG0142000
HORVU.MOREX.r2.7HG0553670	HORVU.MOREX.r2.1HG0072130
HORVU.MOREX.r2.6HG0449550	HORVU.MOREX.r2.2HG0151880
HORVU.MOREX.r2.4HG0289430	HORVU.MOREX.r2.4HG0341910
HORVU.MOREX.r2.2HG0154710	HORVU.MOREX.r2.4HG0348190
HORVU.MOREX.r2.7HG0602380	HORVU.MOREX.r2.1HG0053490
HORVU.MOREX.r2.7HG0534760	HORVU.MOREX.r2.7HG0562500
HORVU.MOREX.r2.1HG0059500	HORVU.MOREX.r2.6HG0456990
HORVU.MOREX.r2.7HG0606040	HORVU.MOREX.r2.6HG0450010
HORVU.MOREX.r2.5HG0401270	HORVU.MOREX.r2.5HG0428230
HORVU.MOREX.r2.4HG0289360	HORVU.MOREX.r2.3HG0248470
HORVU.MOREX.r2.3HG0268040	HORVU.MOREX.r2.2HG0136020
HORVU.MOREX.r2.4HG0277600	HORVU.MOREX.r2.5HG0391590
HORVU.MOREX.r2.4HG0278410	HORVU.MOREX.r2.5HG0392160
HORVU.MOREX.r2.4HG0336860	HORVU.MOREX.r2.2HG0142720
HORVU.MOREX.r2.5HG0362960	HORVU.MOREX.r2.5HG0357680
HORVU.MOREX.r2.6HG0465340	HORVU.MOREX.r2.7HG0582690
HORVU.MOREX.r2.7HG0588140	HORVU.MOREX.r2.7HG0594280
HORVU.MOREX.r2.3HG0190130	HORVU.MOREX.r2.4HG0283460
HORVU.MOREX.r2.4HG0334760	HORVU.MOREX.r2.1HG0078510
HORVU.MOREX.r2.2HG0142000	HORVU.MOREX.r2.3HG0272510
HORVU.MOREX.r2.1HG0072130	HORVU.MOREX.r2.1HG0034630
HORVU.MOREX.r2.4HG0299130	HORVU.MOREX.r2.7HG0527340
HORVU.MOREX.r2.7HG0570280	HORVU.MOREX.r2.3HG0272150
HORVU.MOREX.r2.2HG0151880	HORVU.MOREX.r2.5HG0407150
HORVU.MOREX.r2.4HG0309620	HORVU.MOREX.r2.3HG0272490
HORVU.MOREX.r2.4HG0341910	HORVU.MOREX.r2.5HG0405870
HORVU.MOREX.r2.4HG0348190	HORVU.MOREX.r2.4HG0324330
HORVU.MOREX.r2.3HG0185020	HORVU.MOREX.r2.4HG0319540
HORVU.MOREX.r2.2HG0131390	HORVU.MOREX.r2.6HG0449180
HORVU.MOREX.r2.1HG0053490	HORVU.MOREX.r2.3HG0183040
HORVU.MOREX.r2.7HG0565330	HORVU.MOREX.r2.1HG0076400
HORVU.MOREX.r2.5HG0349730	HORVU.MOREX.r2.7HG0602820
HORVU.MOREX.r2.7HG0562500	HORVU.MOREX.r2.3HG0272480
HORVU.MOREX.r2.5HG0416120	HORVU.MOREX.r2.3HG0241430
HORVU.MOREX.r2.6HG0456990	HORVU.MOREX.r2.1HG0050570
HORVU.MOREX.r2.6HG0450010	HORVU.MOREX.r2.1HG0074860
HORVU.MOREX.r2.7HG0580960	HORVU.MOREX.r2.3HG0238280
HORVU.MOREX.r2.1HG0018030	HORVU.MOREX.r2.4HG0289080
HORVU.MOREX.r2.5HG0428230	HORVU.MOREX.r2.6HG0479630
HORVU.MOREX.r2.3HG0248470	HORVU.MOREX.r2.2HG0177110
HORVU.MOREX.r2.2HG0136020	HORVU.MOREX.r2.2HG0154760
HORVU.MOREX.r2.5HG0391590	HORVU.MOREX.r2.7HG0542240
HORVU.MOREX.r2.1HG0038070	HORVU.MOREX.r2.4HG0319530
HORVU.MOREX.r2.5HG0392160	HORVU.MOREX.r2.1HG0055820
HORVU.MOREX.r2.5HG0384520	HORVU.MOREX.r2.4HG0328360
HORVU.MOREX.r2.2HG0142720	HORVU.MOREX.r2.6HG0490060
HORVU.MOREX.r2.5HG0357680	HORVU.MOREX.r2.7HG0582620
HORVU.MOREX.r2.1HG0001990	HORVU.MOREX.r2.5HG0383440
HORVU.MOREX.r2.5HG0422470	HORVU.MOREX.r2.6HG0458770
HORVU.MOREX.r2.7HG0582690	HORVU.MOREX.r2.4HG0343250
HORVU.MOREX.r2.7HG0594280	HORVU.MOREX.r2.6HG0518660
HORVU.MOREX.r2.4HG0283460	HORVU.MOREX.r2.4HG0322250
HORVU.MOREX.r2.1HG0078510	HORVU.MOREX.r2.3HG0251090
HORVU.MOREX.r2.3HG0272510	HORVU.MOREX.r2.5HG0435140
HORVU.MOREX.r2.1HG0033820	HORVU.MOREX.r2.5HG0350340
HORVU.MOREX.r2.5HG0440060	HORVU.MOREX.r2.6HG0498990
HORVU.MOREX.r2.1HG0034630	HORVU.MOREX.r2.5HG0402020
HORVU.MOREX.r2.2HG0142140	HORVU.MOREX.r2.3HG0239670
HORVU.MOREX.r2.7HG0598390	HORVU.MOREX.r2.4HG0299930
HORVU.MOREX.r2.7HG0527340	HORVU.MOREX.r2.2HG0180700
HORVU.MOREX.r2.3HG0272150	HORVU.MOREX.r2.2HG0129010
HORVU.MOREX.r2.4HG0328540	HORVU.MOREX.r2.2HG0177660
HORVU.MOREX.r2.6HG0448890	HORVU.MOREX.r2.5HG0440560
HORVU.MOREX.r2.5HG0407150	HORVU.MOREX.r2.6HG0469220
HORVU.MOREX.r2.2HG0163200	HORVU.MOREX.r2.4HG0300860
HORVU.MOREX.r2.3HG0272490	HORVU.MOREX.r2.3HG0208850
HORVU.MOREX.r2.5HG0405870	HORVU.MOREX.r2.1HG0034810
HORVU.MOREX.r2.2HG0163230	HORVU.MOREX.r2.4HG0343230
HORVU.MOREX.r2.4HG0324330	HORVU.MOREX.r2.1HG0063510
HORVU.MOREX.r2.4HG0319540	HORVU.MOREX.r2.3HG0241980
HORVU.MOREX.r2.5HG0350250	HORVU.MOREX.r2.2HG0138540
HORVU.MOREX.r2.7HG0586190	HORVU.MOREX.r2.1HG0046710
HORVU.MOREX.r2.4HG0335630	HORVU.MOREX.r2.1HG0049210
HORVU.MOREX.r2.6HG0477800	HORVU.MOREX.r2.3HG0185400
HORVU.MOREX.r2.5HG0359870	HORVU.MOREX.r2.2HG0166350
HORVU.MOREX.r2.4HG0282430	HORVU.MOREX.r2.3HG0223150
HORVU.MOREX.r2.1HG0076390	HORVU.MOREX.r2.1HG0035550
HORVU.MOREX.r2.6HG0449180	HORVU.MOREX.r2.3HG0263660
HORVU.MOREX.r2.3HG0183040	HORVU.MOREX.r2.2HG0114990
HORVU.MOREX.r2.7HG0591740	HORVU.MOREX.r2.3HG0181550
HORVU.MOREX.r2.1HG0076400	HORVU.MOREX.r2.1HG0065960
HORVU.MOREX.r2.7HG0602820	HORVU.MOREX.r2.5HG0424350
HORVU.MOREX.r2.3HG0272480	HORVU.MOREX.r2.4HG0328110
HORVU.MOREX.r2.3HG0241430	HORVU.MOREX.r2.4HG0327010
HORVU.MOREX.r2.1HG0050570	HORVU.MOREX.r2.6HG0471160
HORVU.MOREX.r2.1HG0074860	HORVU.MOREX.r2.6HG0458620
HORVU.MOREX.r2.1HG0037390	HORVU.MOREX.r2.6HG0525640
HORVU.MOREX.r2.1HG0057890	HORVU.MOREX.r2.6HG0461890
HORVU.MOREX.r2.7HG0610980	HORVU.MOREX.r2.1HG0004390
HORVU.MOREX.r2.2HG0152010	HORVU.MOREX.r2.1HG0061810
HORVU.MOREX.r2.6HG0462660	HORVU.MOREX.r2.4HG0278540
HORVU.MOREX.r2.3HG0238280	HORVU.MOREX.r2.3HG0258940
HORVU.MOREX.r2.1HG0070460	HORVU.MOREX.r2.4HG0341790
HORVU.MOREX.r2.4HG0289080	HORVU.MOREX.r2.6HG0469830
HORVU.MOREX.r2.6HG0479630	HORVU.MOREX.r2.5HG0397120
HORVU.MOREX.r2.2HG0177110	HORVU.MOREX.r2.7HG0588890
HORVU.MOREX.r2.3HG0244950	HORVU.MOREX.r2.4HG0299030
HORVU.MOREX.r2.1HG0012620	HORVU.MOREX.r2.6HG0477440
HORVU.MOREX.r2.2HG0154760	HORVU.MOREX.r2.3HG0203730
HORVU.MOREX.r2.2HG0148740	HORVU.MOREX.r2.6HG0521760
HORVU.MOREX.r2.7HG0542240	HORVU.MOREX.r2.3HG0232890
HORVU.MOREX.r2.4HG0345870	HORVU.MOREX.r2.2HG0180690
HORVU.MOREX.r2.4HG0319530	HORVU.MOREX.r2.3HG0210690
HORVU.MOREX.r2.6HG0496680	HORVU.MOREX.r2.4HG0282440
HORVU.MOREX.r2.1HG0055820	HORVU.MOREX.r2.4HG0339950
HORVU.MOREX.r2.4HG0329610	HORVU.MOREX.r2.2HG0079280
HORVU.MOREX.r2.7HG0545340	HORVU.MOREX.r2.7HG0546710
HORVU.MOREX.r2.6HG0520430	HORVU.MOREX.r2.3HG0241460
HORVU.MOREX.r2.7HG0590160	HORVU.MOREX.r2.2HG0101390
HORVU.MOREX.r2.4HG0328360	HORVU.MOREX.r2.3HG0257440
HORVU.MOREX.r2.6HG0490060	HORVU.MOREX.r2.7HG0544570
HORVU.MOREX.r2.2HG0105110	HORVU.MOREX.r2.7HG0542270
HORVU.MOREX.r2.7HG0582620	HORVU.MOREX.r2.2HG0174440
HORVU.MOREX.r2.7HG0561680	HORVU.MOREX.r2.2HG0138530
HORVU.MOREX.r2.5HG0383440	HORVU.MOREX.r2.5HG0447370
HORVU.MOREX.r2.6HG0458770	HORVU.MOREX.r2.2HG0148220
HORVU.MOREX.r2.3HG0205180	HORVU.MOREX.r2.5HG0445070
HORVU.MOREX.r2.6HG0467210	HORVU.MOREX.r2.1HG0036410
HORVU.MOREX.r2.4HG0343250	HORVU.MOREX.r2.1HG0017500
HORVU.MOREX.r2.6HG0518660	HORVU.MOREX.r2.4HG0282380
HORVU.MOREX.r2.5HG0425910	HORVU.MOREX.r2.7HG0545360
HORVU.MOREX.r2.4HG0322250	HORVU.MOREX.r2.3HG0255840
HORVU.MOREX.r2.3HG0251090	HORVU.MOREX.r2.7HG0543540
HORVU.MOREX.r2.5HG0435140	HORVU.MOREX.r2.4HG0335340
HORVU.MOREX.r2.2HG0145610	HORVU.MOREX.r2.4HG0282260
HORVU.MOREX.r2.5HG0350340	HORVU.MOREX.r2.5HG0378770
HORVU.MOREX.r2.6HG0498990	HORVU.MOREX.r2.4HG0341590
HORVU.MOREX.r2.5HG0402020	HORVU.MOREX.r2.7HG0599540
HORVU.MOREX.r2.7HG0569500	HORVU.MOREX.r2.7HG0619880
HORVU.MOREX.r2.1HG0074140	HORVU.MOREX.r2.3HG0195580
HORVU.MOREX.r2.3HG0239670	HORVU.MOREX.r2.4HG0315540
HORVU.MOREX.r2.1HG0062970	HORVU.MOREX.r2.7HG0537630
HORVU.MOREX.r2.4HG0299930	HORVU.MOREX.r2.4HG0348170
HORVU.MOREX.r2.2HG0180700	HORVU.MOREX.r2.2HG0089050
HORVU.MOREX.r2.2HG0129010	HORVU.MOREX.r2.1HG0022970
HORVU.MOREX.r2.6HG0513760	HORVU.MOREX.r2.2HG0149240
HORVU.MOREX.r2.2HG0177660	HORVU.MOREX.r2.2HG0138550
HORVU.MOREX.r2.5HG0440560	HORVU.MOREX.r2.2HG0108600
HORVU.MOREX.r2.6HG0469220	HORVU.MOREX.r2.7HG0593280
HORVU.MOREX.r2.4HG0300860	HORVU.MOREX.r2.3HG0272530
HORVU.MOREX.r2.3HG0208850	HORVU.MOREX.r2.3HG0193260
HORVU.MOREX.r2.3HG0204860	HORVU.MOREX.r2.2HG0178770
HORVU.MOREX.r2.1HG0034810	HORVU.MOREX.r2.3HG0185340
HORVU.MOREX.r2.4HG0343230	HORVU.MOREX.r2.3HG0237230
HORVU.MOREX.r2.1HG0063510	HORVU.MOREX.r2.4HG0337350
HORVU.MOREX.r2.3HG0273490	HORVU.MOREX.r2.2HG0108350
HORVU.MOREX.r2.3HG0241980	HORVU.MOREX.r2.3HG0272540
HORVU.MOREX.r2.4HG0347430	HORVU.MOREX.r2.3HG0231670
HORVU.MOREX.r2.2HG0138540	HORVU.MOREX.r2.5HG0385950
HORVU.MOREX.r2.1HG0046710	HORVU.MOREX.r2.1HG0057130
HORVU.MOREX.r2.7HG0547940	HORVU.MOREX.r2.5HG0439340
HORVU.MOREX.r2.1HG0049210	HORVU.MOREX.r2.4HG0322390
HORVU.MOREX.r2.4HG0343910	HORVU.MOREX.r2.2HG0167700
HORVU.MOREX.r2.3HG0185400	HORVU.MOREX.r2.2HG0165650
HORVU.MOREX.r2.2HG0166350	HORVU.MOREX.r2.6HG0471770
HORVU.MOREX.r2.3HG0223150	HORVU.MOREX.r2.3HG0275080
HORVU.MOREX.r2.6HG0455380	HORVU.MOREX.r2.7HG0613800
HORVU.MOREX.r2.1HG0035550	HORVU.MOREX.r2.3HG0263500
HORVU.MOREX.r2.2HG0147370	HORVU.MOREX.r2.1HG0004550
HORVU.MOREX.r2.3HG0263660	HORVU.MOREX.r2.5HG0356440
HORVU.MOREX.r2.2HG0114990	HORVU.MOREX.r2.4HG0348260
HORVU.MOREX.r2.3HG0181550
HORVU.MOREX.r2.1HG0065960
HORVU.MOREX.r2.5HG0424350
HORVU.MOREX.r2.4HG0286290
HORVU.MOREX.r2.5HG0360260
HORVU.MOREX.r2.4HG0299120
HORVU.MOREX.r2.4HG0328110
HORVU.MOREX.r2.4HG0327010
HORVU.MOREX.r2.6HG0471160
HORVU.MOREX.r2.6HG0458620
HORVU.MOREX.r2.6HG0525640
HORVU.MOREX.r2.6HG0461890
HORVU.MOREX.r2.1HG0004390
HORVU.MOREX.r2.1HG0061810
HORVU.MOREX.r2.4HG0278540
HORVU.MOREX.r2.3HG0258940
HORVU.MOREX.r2.4HG0341790
HORVU.MOREX.r2.6HG0469830
HORVU.MOREX.r2.5HG0397120
HORVU.MOREX.r2.6HG0460440
HORVU.MOREX.r2.7HG0588890
HORVU.MOREX.r2.3HG0242230
HORVU.MOREX.r2.4HG0299030
HORVU.MOREX.r2.6HG0477440
HORVU.MOREX.r2.3HG0203730
HORVU.MOREX.r2.6HG0521760
HORVU.MOREX.r2.3HG0232890
HORVU.MOREX.r2.2HG0180690
HORVU.MOREX.r2.5HG0378540
HORVU.MOREX.r2.3HG0210690
HORVU.MOREX.r2.4HG0282440
HORVU.MOREX.r2.4HG0339950
HORVU.MOREX.r2.3HG0253730
HORVU.MOREX.r2.5HG0414850
HORVU.MOREX.r2.2HG0079280
HORVU.MOREX.r2.7HG0546710
HORVU.MOREX.r2.1HG0070430
HORVU.MOREX.r2.3HG0241460
HORVU.MOREX.r2.2HG0101390
HORVU.MOREX.r2.3HG0219120
HORVU.MOREX.r2.7HG0538400
HORVU.MOREX.r2.3HG0257440
HORVU.MOREX.r2.7HG0544570
HORVU.MOREX.r2.7HG0542270
HORVU.MOREX.r2.2HG0174440
HORVU.MOREX.r2.2HG0138530
HORVU.MOREX.r2.5HG0447370
HORVU.MOREX.r2.2HG0148220
HORVU.MOREX.r2.5HG0445070
HORVU.MOREX.r2.1HG0036410
HORVU.MOREX.r2.1HG0017500
HORVU.MOREX.r2.4HG0282380
HORVU.MOREX.r2.7HG0545360
HORVU.MOREX.r2.3HG0255840
HORVU.MOREX.r2.2HG0107530
HORVU.MOREX.r2.7HG0543540
HORVU.MOREX.r2.4HG0335340
HORVU.MOREX.r2.4HG0282260
HORVU.MOREX.r2.5HG0378770
HORVU.MOREX.r2.3HG0255230
HORVU.MOREX.r2.4HG0341590
HORVU.MOREX.r2.7HG0599540
HORVU.MOREX.r2.7HG0619880
HORVU.MOREX.r2.3HG0195580
HORVU.MOREX.r2.4HG0315540
HORVU.MOREX.r2.7HG0537630
HORVU.MOREX.r2.4HG0348170
HORVU.MOREX.r2.2HG0089050
HORVU.MOREX.r2.1HG0022970
HORVU.MOREX.r2.2HG0149240
HORVU.MOREX.r2.2HG0138550
HORVU.MOREX.r2.2HG0108600
HORVU.MOREX.r2.7HG0593280
HORVU.MOREX.r2.2HG0108150
HORVU.MOREX.r2.3HG0272530
HORVU.MOREX.r2.3HG0193260
HORVU.MOREX.r2.2HG0178770
HORVU.MOREX.r2.3HG0185340
HORVU.MOREX.r2.3HG0237230
HORVU.MOREX.r2.4HG0337350
HORVU.MOREX.r2.2HG0090200
HORVU.MOREX.r2.2HG0108350
HORVU.MOREX.r2.3HG0272540
HORVU.MOREX.r2.3HG0231670
HORVU.MOREX.r2.5HG0385950
HORVU.MOREX.r2.1HG0045600
HORVU.MOREX.r2.1HG0057130
HORVU.MOREX.r2.5HG0439340
HORVU.MOREX.r2.4HG0322390
HORVU.MOREX.r2.2HG0167700
HORVU.MOREX.r2.2HG0165650
HORVU.MOREX.r2.6HG0471770
HORVU.MOREX.r2.4HG0345340
HORVU.MOREX.r2.3HG0275080
HORVU.MOREX.r2.7HG0613800
HORVU.MOREX.r2.3HG0263500
HORVU.MOREX.r2.1HG0004550
HORVU.MOREX.r2.5HG0356440
HORVU.MOREX.r2.4HG0348260
