# Supplementary material for: The basic helix–loop–helix (bHLH) transcription factor DTT1 is part of a paired key that unlocks the tapetum transition in barley anther development
Source: Plant Cell. 2025 Sep 30;37(10):koaf230. doi: 10.1093/plcell/koaf230 (PMC12510322; doi:10.1093/plcell/koaf230)
Supplement: koaf230_Supplementary_Data [file koaf230_supplementary_data.zip › Table S2.xlsx]

## Sheet: Sheet2
Table S2. The annotated unique genes shared between dtt1-1 down-regulated and hvtdf1 -2 down-regulated genes.
Geneid	COG_category	Description	GOs	KEGG_ko	PFAMs	Arabidopsis orth	Rice orth
HORVU.MOREX.r2.2HG0094550	-	-	-	-	-	-	-
HORVU.MOREX.r2.3HG0243400	-	-	-	-	-	-	Os01t0773400
HORVU.MOREX.r2.3HG0264680	-	-	-	-	-	-	-
HORVU.MOREX.r2.5HG0363370	-	-	-	-	-	-	-
HORVU.MOREX.r2.3HG0247250	-	-	-	-	F-box	-	-
HORVU.MOREX.r2.1HG0006430	-	-	-	-	-	-	-
HORVU.MOREX.r2.3HG0247240	-	-	-	-	F-box	-	-
HORVU.MOREX.r2.4HG0289360	-	-	-	-	DUF241	-	Os11t0198200
HORVU.MOREX.r2.3HG0268040	-	-	-	-	-	-	-
HORVU.MOREX.r2.7HG0588140	-	-	-	-	-	-	Os02t0554200
HORVU.MOREX.r2.2HG0151880	-	-	-	-	-	-	Os04t0528200
HORVU.MOREX.r2.5HG0428230	-	-	-	-	-	-	Os03t0781600
HORVU.MOREX.r2.5HG0391590	-	-	-	-	-	-	Os09t0309600
HORVU.MOREX.r2.5HG0357680	-	-	-	-	-	-	Os12t0610100
HORVU.MOREX.r2.3HG0272510	-	-	-	-	-	-	-
HORVU.MOREX.r2.3HG0272490	-	-	-	-	-	-	-
HORVU.MOREX.r2.1HG0076400	-	-	-	-	-	-	-
HORVU.MOREX.r2.3HG0272480	-	-	-	-	-	-	-
HORVU.MOREX.r2.6HG0479630	-	-	-	-	PPI_Ypi1	AT1G52565	Os02t0201300
HORVU.MOREX.r2.5HG0350340	-	-	-	-	-	-	Os12t0634000
HORVU.MOREX.r2.4HG0278540	-	-	-	-	-	-	-
HORVU.MOREX.r2.7HG0545360	-	-	-	-	Transposase_28	-	-
HORVU.MOREX.r2.4HG0282260	-	-	-	-	-	-	Os03t0723400
HORVU.MOREX.r2.4HG0341590	-	-	-	-	-	-	Os08t0398500
HORVU.MOREX.r2.3HG0193260	-	-	-	-	PMEI	-	-
HORVU.MOREX.r2.1HG0057130	-	-	-	-	zinc_ribbon_12	-	-
HORVU.MOREX.r2.7HG0613800	-	-	-	-	-	-	-
HORVU.MOREX.r2.3HG0263500	-	-	-	-	-	-	-
HORVU.MOREX.r2.4HG0348260	-	-	-	-	-	-	Os10t0487600 Os10t0487500
HORVU.MOREX.r2.1HG0074860	I	3-ketoacyl-CoA synthase	-	ko:K15397	ACP_syn_III_C,Chal_sti_synt_C,FAE1_CUT1_RppA	-	Os05t0574600
HORVU.MOREX.r2.7HG0537630	S	A Receptor for Ubiquitination Targets	-	-	-	-	-
HORVU.MOREX.r2.7HG0597200	Q	ABC-2 type transporter	GO:0003674,GO:0003824,GO:0005215,GO:0005575,GO:0005623,GO:0005886,GO:0006810,GO:0007275,GO:0008150,GO:0009555,GO:0009653,GO:0009987,GO:0010152,GO:0010208,GO:0010584,GO:0010927,GO:0015399,GO:0015405,GO:0016020,GO:0016021,GO:0016043,GO:0016462,GO:0016787,GO:0016817,GO:0016818,GO:0016887,GO:0017111,GO:0021700,GO:0022607,GO:0022804,GO:0022857,GO:0030198,GO:0031224,GO:0032501,GO:0032502,GO:0032989,GO:…	-	ABC2_membrane,ABC_tran	AT3G13220	Os06t0607700
HORVU.MOREX.r2.1HG0046710	Q	ABC-2 type transporter	GO:0003674,GO:0003824,GO:0005215,GO:0005575,GO:0005623,GO:0005886,GO:0006810,GO:0008150,GO:0015399,GO:0015405,GO:0016020,GO:0016021,GO:0016462,GO:0016787,GO:0016817,GO:0016818,GO:0016887,GO:0017111,GO:0022804,GO:0022857,GO:0031224,GO:0042623,GO:0042626,GO:0043492,GO:0044425,GO:0044464,GO:0051179,GO:0051234,GO:0055085,GO:0071944	-	ABC2_membrane,ABC_tran	AT5G19410	Os05t0384600
HORVU.MOREX.r2.2HG0079040	S	Aldo/keto reductase family	-	ko:K22374	Aldo_ket_red	-	Os04t0167800
HORVU.MOREX.r2.1HG0039920	S	alpha/beta hydrolase fold	-	-	Abhydrolase_1,Abhydrolase_6	-	Os10t0521400
HORVU.MOREX.r2.6HG0469830	G	Amb_all	-	ko:K01728	Pec_lyase_C	-	Os05t0293500
HORVU.MOREX.r2.5HG0356440	E	Amino acid permease	-	ko:K03294	AA_permease_2,AA_permease_C	-	-
HORVU.MOREX.r2.1HG0004390	TU	ANTH domain	-	ko:K20043,ko:K20044	ANTH	-	Os05t0112101
HORVU.MOREX.r2.4HG0328110	S	At1g01500-like	-	-	-	-	Os03t0228200
HORVU.MOREX.r2.6HG0471160	C	ATP synthase subunit D	-	ko:K02149	ATP-synt_D	-	-
HORVU.MOREX.r2.5HG0447370	S	AWPM-19-like family	-	-	AWPM-19	-	Os07t0422100
HORVU.MOREX.r2.3HG0237230	K	B3 DNA binding domain	-	-	B3	AT4G31640	Os01t0723500
HORVU.MOREX.r2.1HG0034630	I	Belongs to the chalcone stilbene synthases family	GO:0003674,GO:0003824,GO:0005575,GO:0005622,GO:0005623,GO:0005737,GO:0005783,GO:0006725,GO:0007275,GO:0008150,GO:0008152,GO:0009058,GO:0009555,GO:0009653,GO:0009987,GO:0010208,GO:0010584,GO:0010927,GO:0012505,GO:0016043,GO:0016740,GO:0016746,GO:0016747,GO:0019438,GO:0019748,GO:0022607,GO:0030198,GO:0030638,GO:0030639,GO:0032501,GO:0032502,GO:0032989,GO:0043062,GO:0043226,GO:0043227,GO:0043229,GO:…	-	Chal_sti_synt_C,Chal_sti_synt_N	AT1G02050	Os10t0484800
HORVU.MOREX.r2.6HG0449180	O	Belongs to the chaperonin (HSP60) family	-	ko:K04077	Cpn60_TCP1	-	Os02t0102900
HORVU.MOREX.r2.3HG0274970	S	Belongs to the class I-like SAM-binding methyltransferase superfamily. Cation-independent O- methyltransferase family	GO:0003674,GO:0003824,GO:0006725,GO:0006807,GO:0008150,GO:0008152,GO:0008168,GO:0008171,GO:0008757,GO:0009058,GO:0009698,GO:0009699,GO:0009808,GO:0009809,GO:0009812,GO:0009813,GO:0009987,GO:0010817,GO:0016740,GO:0016741,GO:0017096,GO:0017144,GO:0018130,GO:0019438,GO:0019748,GO:0030186,GO:0030187,GO:0030744,GO:0032259,GO:0034641,GO:0034754,GO:0042430,GO:0042435,GO:0042440,GO:0042445,GO:0042446,GO:…	ko:K22439	Dimerisation,Methyltransf_2	AT5G54160	-
HORVU.MOREX.r2.4HG0328360	E	Belongs to the class-IV pyridoxal-phosphate-dependent aminotransferase family	GO:0003674,GO:0003824,GO:0004084,GO:0005575,GO:0005622,GO:0005623,GO:0005737,GO:0005739,GO:0008150,GO:0008483,GO:0009507,GO:0009536,GO:0009987,GO:0016740,GO:0016769,GO:0043226,GO:0043227,GO:0043229,GO:0043231,GO:0044424,GO:0044444,GO:0044464,GO:0071554,GO:0071669	ko:K00826	Aminotran_4	-	Os03t0231600
HORVU.MOREX.r2.7HG0602380	Q	Belongs to the cytochrome P450 family	GO:0003674,GO:0003824,GO:0004497,GO:0005575,GO:0008150,GO:0008152,GO:0009058,GO:0009719,GO:0009725,GO:0009733,GO:0010033,GO:0016020,GO:0016491,GO:0016705,GO:0016709,GO:0019748,GO:0042221,GO:0044550,GO:0050896,GO:0055114	ko:K05280	p450	-	Os10t0317900
HORVU.MOREX.r2.7HG0582690	Q	Belongs to the cytochrome P450 family	GO:0000003,GO:0002933,GO:0003006,GO:0003674,GO:0003824,GO:0004497,GO:0005575,GO:0006082,GO:0006629,GO:0006631,GO:0006633,GO:0006725,GO:0007275,GO:0008150,GO:0008152,GO:0008610,GO:0009058,GO:0009555,GO:0009653,GO:0009719,GO:0009725,GO:0009733,GO:0009791,GO:0009908,GO:0009987,GO:0010033,GO:0010208,GO:0010584,GO:0010927,GO:0016020,GO:0016043,GO:0016053,GO:0016491,GO:0016705,GO:0016709,GO:0019438,GO:…	ko:K20496	PPR,p450	AT1G01280	Os08t0131100
HORVU.MOREX.r2.6HG0490060	Q	Belongs to the cytochrome P450 family	GO:0000038,GO:0005575,GO:0005622,GO:0005623,GO:0005737,GO:0005783,GO:0006082,GO:0006629,GO:0006631,GO:0006633,GO:0006725,GO:0008150,GO:0008152,GO:0008610,GO:0009058,GO:0009698,GO:0009699,GO:0009987,GO:0010345,GO:0012505,GO:0016053,GO:0019438,GO:0019748,GO:0019752,GO:0032787,GO:0042761,GO:0043226,GO:0043227,GO:0043229,GO:0043231,GO:0043436,GO:0044237,GO:0044238,GO:0044249,GO:0044255,GO:0044281,GO:…	ko:K12195,ko:K15402	p450	AT1G24540	Os02t0596300
HORVU.MOREX.r2.1HG0034810	Q	Belongs to the cytochrome P450 family	GO:0000038,GO:0005575,GO:0005622,GO:0005623,GO:0005737,GO:0005783,GO:0006082,GO:0006629,GO:0006631,GO:0006633,GO:0006725,GO:0008150,GO:0008152,GO:0008610,GO:0009058,GO:0009698,GO:0009699,GO:0009987,GO:0010345,GO:0012505,GO:0016053,GO:0019438,GO:0019748,GO:0019752,GO:0032787,GO:0042761,GO:0043226,GO:0043227,GO:0043229,GO:0043231,GO:0043436,GO:0044237,GO:0044238,GO:0044249,GO:0044255,GO:0044281,GO:…	ko:K15402	p450	AT5G23190	Os10t0486100
HORVU.MOREX.r2.6HG0477440	Q	Belongs to the cytochrome P450 family	-	-	p450	-	-
HORVU.MOREX.r2.2HG0079280	Q	Belongs to the cytochrome P450 family	GO:0000038,GO:0003674,GO:0003824,GO:0004497,GO:0005575,GO:0005622,GO:0005623,GO:0005737,GO:0005783,GO:0006082,GO:0006629,GO:0006631,GO:0006633,GO:0006725,GO:0008150,GO:0008152,GO:0008610,GO:0009058,GO:0009698,GO:0009699,GO:0009987,GO:0010025,GO:0010166,GO:0010345,GO:0012505,GO:0016053,GO:0016491,GO:0016705,GO:0016713,GO:0019438,GO:0019748,GO:0019752,GO:0032787,GO:0042761,GO:0043226,GO:0043227,GO:…	ko:K15402,ko:K15405	p450	-	-
HORVU.MOREX.r2.1HG0022970	Q	Belongs to the cytochrome P450 family	-	-	p450	-	Os05t0181200
HORVU.MOREX.r2.4HG0341790	T	Belongs to the DEFL family	GO:0005575,GO:0005618,GO:0005623,GO:0005886,GO:0006950,GO:0006952,GO:0008150,GO:0009505,GO:0016020,GO:0030312,GO:0044464,GO:0050896,GO:0071944	-	Gamma-thionin	-	-
HORVU.MOREX.r2.3HG0210690	G	Belongs to the glycosyl hydrolase 1 family	GO:0003674,GO:0003824,GO:0004553,GO:0005575,GO:0005622,GO:0005623,GO:0005737,GO:0005773,GO:0005777,GO:0008150,GO:0008152,GO:0008422,GO:0009628,GO:0009812,GO:0015926,GO:0016787,GO:0016798,GO:0042440,GO:0042579,GO:0043226,GO:0043227,GO:0043229,GO:0043231,GO:0044424,GO:0044444,GO:0044464,GO:0046283,GO:0050896,GO:0071704,GO:0080167,GO:1901135,GO:1901657	ko:K01188,ko:K19964	Glyco_hydro_1	AT4G27830	-
HORVU.MOREX.r2.3HG0272150	G	Belongs to the glycosyl hydrolase 32 family	GO:0003674,GO:0003824,GO:0004553,GO:0004564,GO:0005575,GO:0005618,GO:0005623,GO:0005886,GO:0006950,GO:0006952,GO:0008150,GO:0009605,GO:0009607,GO:0009611,GO:0009620,GO:0009628,GO:0016020,GO:0016787,GO:0016798,GO:0030312,GO:0043207,GO:0044464,GO:0050832,GO:0050896,GO:0051704,GO:0051707,GO:0071944,GO:0080167,GO:0098542	ko:K01193,ko:K20848	Glyco_hydro_32C,Glyco_hydro_32N	-	Os01t0966700
HORVU.MOREX.r2.6HG0465340	G	Belongs to the glycosyl hydrolase 9 (cellulase E) family	-	ko:K01179	Glyco_hydro_9	-	Os02t0151300
HORVU.MOREX.r2.1HG0032090	O	Belongs to the glycosyltransferase 2 family. Plant cellulose synthase subfamily	GO:0000271,GO:0000278,GO:0000281,GO:0000910,GO:0003674,GO:0003824,GO:0005575,GO:0005622,GO:0005623,GO:0005737,GO:0005794,GO:0005886,GO:0005975,GO:0005976,GO:0006073,GO:0007049,GO:0008150,GO:0008152,GO:0009058,GO:0009059,GO:0009250,GO:0009832,GO:0009833,GO:0009834,GO:0009987,GO:0012505,GO:0016020,GO:0016051,GO:0016740,GO:0016757,GO:0016758,GO:0016759,GO:0022402,GO:0030243,GO:0030244,GO:0033692,GO:…	ko:K10999	Cellulose_synt,zf-UDP	AT5G44030	Os10t0467800
HORVU.MOREX.r2.5HG0400090	G	Belongs to the glycosyltransferase 2 family. Plant cellulose synthase subfamily	GO:0000271,GO:0000278,GO:0000281,GO:0000910,GO:0003674,GO:0003824,GO:0005575,GO:0005622,GO:0005623,GO:0005737,GO:0005794,GO:0005886,GO:0005975,GO:0005976,GO:0006073,GO:0007049,GO:0008150,GO:0008152,GO:0009058,GO:0009059,GO:0009250,GO:0009507,GO:0009536,GO:0009664,GO:0009832,GO:0009833,GO:0009834,GO:0009987,GO:0010330,GO:0010393,GO:0010395,GO:0010400,GO:0012505,GO:0016020,GO:0016043,GO:0016051,GO:…	ko:K10999	Cellulose_synt,zf-UDP	AT5G17420	Os09t0422500
HORVU.MOREX.r2.1HG0053490	G	Belongs to the glycosyltransferase 31 family	-	ko:K20855	DUF4094,Galactosyl_T,RRM_1	AT1G33430	Os05t0427200(UPEX2)
HORVU.MOREX.r2.5HG0362960	G	Belongs to the glycosyltransferase 8 family	-	ko:K20890	Glyco_transf_8	-	Os02t0556000
HORVU.MOREX.r2.4HG0343250	O	Belongs to the heat shock protein 70 family	-	ko:K09490	HSP70	-	-
HORVU.MOREX.r2.4HG0343230	O	Belongs to the heat shock protein 70 family	-	ko:K09490	HSP70	-	Os05t0591400
HORVU.MOREX.r2.5HG0392160	U	Belongs to the major facilitator superfamily. Sugar transporter (TC 2.A.1.1) family	GO:0003674,GO:0005215,GO:0005351,GO:0005355,GO:0005402,GO:0005575,GO:0005623,GO:0005886,GO:0006810,GO:0006811,GO:0006812,GO:0008150,GO:0008324,GO:0008643,GO:0008645,GO:0015075,GO:0015077,GO:0015078,GO:0015144,GO:0015145,GO:0015149,GO:0015291,GO:0015293,GO:0015294,GO:0015295,GO:0015318,GO:0015672,GO:0015749,GO:0016020,GO:0022804,GO:0022857,GO:0022890,GO:0034219,GO:0034220,GO:0044464,GO:0046323,GO:…	-	Sugar_tr	AT1G77210	Os09t0322000
HORVU.MOREX.r2.2HG0142720	U	Belongs to the major facilitator superfamily. Sugar transporter (TC 2.A.1.1) family	GO:0003674,GO:0005215,GO:0005351,GO:0005355,GO:0005402,GO:0005575,GO:0006810,GO:0006811,GO:0006812,GO:0008150,GO:0008324,GO:0008643,GO:0008645,GO:0015075,GO:0015077,GO:0015078,GO:0015144,GO:0015145,GO:0015149,GO:0015291,GO:0015293,GO:0015294,GO:0015295,GO:0015318,GO:0015672,GO:0015749,GO:0016020,GO:0022804,GO:0022857,GO:0022890,GO:0034219,GO:0034220,GO:0046323,GO:0051119,GO:0051179,GO:0051234,GO:…	-	Sugar_tr	-	Os04t0454200
HORVU.MOREX.r2.2HG0167700	U	Belongs to the nonaspanin (TM9SF) (TC 9.A.2) family	-	ko:K17086	EMP70	-	Os08t0288400
HORVU.MOREX.r2.2HG0142000	O	Belongs to the peptidase A1 family	-	ko:K01381	TAXi_C,TAXi_N	AT2G03200	Os04t0448300
HORVU.MOREX.r2.4HG0289080	O	Belongs to the peptidase A1 family	GO:0003674,GO:0003824,GO:0004175,GO:0004190,GO:0006508,GO:0006807,GO:0008150,GO:0008152,GO:0008233,GO:0009056,GO:0009057,GO:0016787,GO:0019538,GO:0030163,GO:0043170,GO:0044238,GO:0070001,GO:0070011,GO:0071704,GO:0140096,GO:1901564,GO:1901565,GO:1901575	-	TAXi_C,TAXi_N	-	-
HORVU.MOREX.r2.3HG0208850	O	Belongs to the peptidase S10 family	-	ko:K16297	Peptidase_S10	-	-
HORVU.MOREX.r2.5HG0414510	Q	Belongs to the peroxidase family. Classical plant (class III) peroxidase subfamily	-	ko:K00430	peroxidase	AT4G16270	Os08t0302000
HORVU.MOREX.r2.1HG0054440	C	Belongs to the peroxidase family. Classical plant (class III) peroxidase subfamily	GO:0003674,GO:0003824,GO:0004601,GO:0005575,GO:0005618,GO:0005623,GO:0005911,GO:0008150,GO:0008152,GO:0009505,GO:0009506,GO:0009636,GO:0009664,GO:0009987,GO:0016043,GO:0016209,GO:0016491,GO:0016684,GO:0030054,GO:0030312,GO:0042221,GO:0044464,GO:0045229,GO:0050896,GO:0051716,GO:0055044,GO:0055114,GO:0070887,GO:0071554,GO:0071555,GO:0071669,GO:0071840,GO:0071944,GO:0097237,GO:0098754,GO:0098869,GO:…	ko:K00430	peroxidase	-	Os05t0499300
HORVU.MOREX.r2.7HG0544500	T	Belongs to the protein kinase superfamily. Ser Thr protein kinase family	GO:0005575,GO:0005623,GO:0005886,GO:0016020,GO:0044464,GO:0071944	ko:K04730	LRRNT_2,LRR_8,Pkinase,Pkinase_Tyr	-	-
HORVU.MOREX.r2.2HG0128360	A	Belongs to the RNase T2 family	GO:0003674,GO:0003824,GO:0004518,GO:0004540,GO:0005575,GO:0005576,GO:0005618,GO:0005623,GO:0005886,GO:0006139,GO:0006725,GO:0006807,GO:0006950,GO:0007154,GO:0008150,GO:0008152,GO:0009058,GO:0009267,GO:0009605,GO:0009611,GO:0009718,GO:0009812,GO:0009813,GO:0009987,GO:0009991,GO:0016020,GO:0016036,GO:0016070,GO:0016787,GO:0016788,GO:0030312,GO:0031667,GO:0031668,GO:0031669,GO:0033554,GO:0034641,GO:…	ko:K01166	Ribonuclease_T2	AT2G02990	Os08t0434100
HORVU.MOREX.r2.5HG0435390	O	Belongs to the SKP1 family	GO:0000151,GO:0005575,GO:0005622,GO:0005623,GO:0005634,GO:0005730,GO:0005737,GO:0006508,GO:0006511,GO:0006807,GO:0008150,GO:0008152,GO:0009056,GO:0009057,GO:0009987,GO:0019005,GO:0019538,GO:0019941,GO:0030163,GO:0031461,GO:0031974,GO:0031981,GO:0032991,GO:0043170,GO:0043226,GO:0043227,GO:0043228,GO:0043229,GO:0043231,GO:0043232,GO:0043233,GO:0043632,GO:0044237,GO:0044238,GO:0044248,GO:0044257,GO:…	ko:K03094	Skp1,Skp1_POZ	-	-
HORVU.MOREX.r2.4HG0277600	O	Belongs to the small heat shock protein (HSP20) family	-	-	HSP20	AT5G20970	Os03t0656000
HORVU.MOREX.r2.1HG0050570	I	Belongs to the sulfotransferase 1 family	-	-	Sulfotransfer_1	-	Os03t0363950
HORVU.MOREX.r2.3HG0195580	EH	Belongs to the TPP enzyme family	-	ko:K01568	TPP_enzyme_C,TPP_enzyme_M,TPP_enzyme_N	-	-
HORVU.MOREX.r2.3HG0232890	CG	Belongs to the UDP-glycosyltransferase family	-	ko:K08236	UDPGT	-	Os01t0686300
HORVU.MOREX.r2.4HG0282380	CG	Belongs to the UDP-glycosyltransferase family	-	-	UDPGT	-	Os03t0666600
HORVU.MOREX.r2.3HG0251090	I	Belongs to the UPP synthase family	GO:0002094,GO:0003674,GO:0003824,GO:0004659,GO:0005575,GO:0005622,GO:0005623,GO:0005737,GO:0005783,GO:0005829,GO:0006066,GO:0006629,GO:0006720,GO:0006950,GO:0006996,GO:0008150,GO:0008152,GO:0008299,GO:0008610,GO:0009058,GO:0009266,GO:0009409,GO:0009507,GO:0009532,GO:0009536,GO:0009570,GO:0009628,GO:0009657,GO:0009668,GO:0009987,GO:0012505,GO:0016043,GO:0016093,GO:0016094,GO:0016740,GO:0016765,GO:…	ko:K11778	Prenyltransf	AT5G58770	Os01t0857200
HORVU.MOREX.r2.7HG0594280	G	Beta-galactosidase	GO:0003674,GO:0003824,GO:0004553,GO:0004565,GO:0005575,GO:0005618,GO:0005622,GO:0005623,GO:0005737,GO:0005773,GO:0015925,GO:0016787,GO:0016798,GO:0030312,GO:0043226,GO:0043227,GO:0043229,GO:0043231,GO:0044424,GO:0044444,GO:0044464,GO:0071944	-	BetaGal_dom4_5,Gal_Lectin,Glyco_hydro_35	-	Os06t0573600
HORVU.MOREX.r2.4HG0322250	A	Binds the poly(A) tail of mRNA	-	ko:K13126	PABP,RRM_1	AT2G36660	Os03t0278500
HORVU.MOREX.r2.7HG0562500	S	BURP domain	GO:0005575,GO:0005576,GO:0007275,GO:0008150,GO:0009555,GO:0010152,GO:0021700,GO:0031012,GO:0032501,GO:0032502,GO:0043667,GO:0043668,GO:0044420,GO:0044421,GO:0048229,GO:0048856	ko:K12472	BURP	-	Os08t0496800
HORVU.MOREX.r2.6HG0450010	S	BURP domain	-	-	BURP	-	Os09t0329000
HORVU.MOREX.r2.2HG0101390	O	Calcineurin-like phosphoesterase	GO:0003674,GO:0003824,GO:0003993,GO:0005575,GO:0005622,GO:0005623,GO:0005737,GO:0005773,GO:0006793,GO:0006796,GO:0008150,GO:0008152,GO:0009987,GO:0016311,GO:0016787,GO:0016788,GO:0016791,GO:0042578,GO:0043226,GO:0043227,GO:0043229,GO:0043231,GO:0044237,GO:0044424,GO:0044444,GO:0044464	ko:K14379	Metallophos	AT1G25230	Os03t0238600 Os10t0116800
HORVU.MOREX.r2.4HG0278410	G	Carbohydrate binding domain	-	-	CBM_4_9,Glyco_hydro_10	-	Os03t0672900
HORVU.MOREX.r2.1HG0051870	P	Cation transporter/ATPase, N-terminus	-	ko:K01535	Cation_ATPase_N,E1-E2_ATPase,Hydrolase	-	-
HORVU.MOREX.r2.2HG0148220	P	cellular transition metal ion homeostasis	-	-	HMA	-	-
HORVU.MOREX.r2.2HG0161510	S	Common central domain of tyrosinase	GO:0005575,GO:0005622,GO:0005623,GO:0005737,GO:0009507,GO:0009534,GO:0009536,GO:0009543,GO:0009579,GO:0031976,GO:0031977,GO:0031978,GO:0031984,GO:0043226,GO:0043227,GO:0043229,GO:0043231,GO:0044422,GO:0044424,GO:0044434,GO:0044435,GO:0044436,GO:0044444,GO:0044446,GO:0044464	ko:K00422	PPO1_DWL,PPO1_KFDV,Tyrosinase	-	Os04t0624500
HORVU.MOREX.r2.2HG0166350	S	Cotton fibre expressed protein	-	-	DUF761	AT5G06790	Os04t0665666
HORVU.MOREX.r2.4HG0282440	I	CRAL/TRIO domain	-	-	CRAL_TRIO,CRAL_TRIO_N	AT1G75170	-
HORVU.MOREX.r2.3HG0190130	S	Cupin	GO:0005575,GO:0005618,GO:0005623,GO:0030312,GO:0044464,GO:0071944	-	Cupin_1	AT5G61750	Os11t0537350
HORVU.MOREX.r2.4HG0336970	S	Cupin domain	GO:0005575,GO:0005618,GO:0005623,GO:0030312,GO:0044464,GO:0071944	-	Cupin_1	AT1G10460	Os03t0179100
HORVU.MOREX.r2.3HG0245960	Q	Cytochrome P450	-	-	p450	-	-
HORVU.MOREX.r2.2HG0129010	S	Cytosolic domain of 10TM putative phosphate transporter	-	ko:K21989	PHM7_cyt,RSN1_7TM,RSN1_TM	-	-
HORVU.MOREX.r2.3HG0248470	G	Domain of unknown function (DUF4094)	-	ko:K20855	DUF4094,Galactosyl_T	-	Os01t0877400(UPEX1)
HORVU.MOREX.r2.7HG0542250	S	Domain of unknown function (DUF569)	-	-	DUF569	-	-
HORVU.MOREX.r2.7HG0542240	S	Domain of unknown function (DUF569)	-	-	DUF569	-	Os06t0161100
HORVU.MOREX.r2.1HG0061810	S	Domain of unknown function (DUF569)	-	-	DUF569	-	-
HORVU.MOREX.r2.3HG0185340	O	E3 ubiquitin-protein ligase that mediates ubiquitination and subsequent proteasomal degradation of target proteins. E3 ubiquitin ligases accept ubiquitin from an E2 ubiquitin- conjugating enzyme in the form of a thioester and then directly transfers the ubiquitin to targeted substrates	GO:0003674,GO:0003824,GO:0004842,GO:0006464,GO:0006807,GO:0008150,GO:0008152,GO:0009987,GO:0016567,GO:0016740,GO:0019538,GO:0019787,GO:0032446,GO:0036211,GO:0043170,GO:0043412,GO:0044237,GO:0044238,GO:0044260,GO:0044267,GO:0061630,GO:0061659,GO:0070647,GO:0071704,GO:0140096,GO:1901564	ko:K04506	Sina	-	-
HORVU.MOREX.r2.2HG0114990	S	EamA-like transporter family	-	-	EamA	-	Os07t0525100
HORVU.MOREX.r2.4HG0339950	S	EamA-like transporter family	-	-	EamA	-	Os03t0149300
HORVU.MOREX.r2.2HG0178770	S	EamA-like transporter family	GO:0003674,GO:0005215,GO:0005575,GO:0005622,GO:0005623,GO:0005737,GO:0005886,GO:0005887,GO:0005938,GO:0006810,GO:0007154,GO:0007165,GO:0008150,GO:0009719,GO:0009725,GO:0009733,GO:0009734,GO:0009755,GO:0009987,GO:0010033,GO:0016020,GO:0016021,GO:0022857,GO:0023052,GO:0031224,GO:0031226,GO:0032870,GO:0042221,GO:0044424,GO:0044425,GO:0044444,GO:0044459,GO:0044464,GO:0050789,GO:0050794,GO:0050896,GO:…	-	EamA	-	Os04t0687800
HORVU.MOREX.r2.2HG0174440	S	Embryo-specific protein 3, (ATS3)	-	-	ATS3,PLAT	-	Os10t0361000 Os10t0361900
HORVU.MOREX.r2.2HG0154710	GMW	Exostosin family	GO:0000271,GO:0003674,GO:0003824,GO:0005575,GO:0005622,GO:0005623,GO:0005737,GO:0005794,GO:0005975,GO:0005976,GO:0006073,GO:0008150,GO:0008152,GO:0008378,GO:0009058,GO:0009059,GO:0009250,GO:0009969,GO:0009987,GO:0010383,GO:0010410,GO:0010411,GO:0012505,GO:0016051,GO:0016740,GO:0016757,GO:0016758,GO:0033692,GO:0034637,GO:0034645,GO:0043170,GO:0043226,GO:0043227,GO:0043229,GO:0043231,GO:0044036,GO:…	-	Exostosin	-	Os06t0342000
HORVU.MOREX.r2.3HG0238280	PQ	Ferric reductase like transmembrane component	GO:0000160,GO:0001101,GO:0002252,GO:0002376,GO:0002679,GO:0003674,GO:0003824,GO:0005575,GO:0005623,GO:0005886,GO:0006950,GO:0006952,GO:0006970,GO:0007154,GO:0007165,GO:0007231,GO:0008150,GO:0008152,GO:0009058,GO:0009628,GO:0009719,GO:0009723,GO:0009725,GO:0009737,GO:0009738,GO:0009755,GO:0009873,GO:0009987,GO:0010033,GO:0010119,GO:0010941,GO:0016020,GO:0016174,GO:0016491,GO:0016651,GO:0016999,GO:…	ko:K13447	FAD_binding_8,Ferric_reduct,NADPH_Ox,NAD_binding_6	AT1G64060	-
HORVU.MOREX.r2.2HG0136020	S	Ferritin-like domain	-	-	Ferritin_2	AT1G47980	Os04t0404400
HORVU.MOREX.r2.7HG0597270	Q	Flavin containing amine oxidoreductase	-	ko:K13366	Amino_oxidase	-	-
HORVU.MOREX.r2.4HG0336860	S	Flavoprotein wrbA	-	ko:K03809	FMN_red	-	-
HORVU.MOREX.r2.4HG0322390	S	Flavoprotein wrbA	-	ko:K03809	FMN_red	-	-
HORVU.MOREX.r2.3HG0195770	S	Four repeated domains in the Fasciclin I family of proteins, present in many other contexts.	GO:0005575,GO:0005623,GO:0005886,GO:0008150,GO:0009832,GO:0009834,GO:0009987,GO:0016020,GO:0031224,GO:0031225,GO:0042546,GO:0044085,GO:0044425,GO:0044464,GO:0071554,GO:0071669,GO:0071840,GO:0071944	-	Fasciclin	AT5G03170	Os01t0159200
HORVU.MOREX.r2.5HG0383440	S	GDSL esterase lipase	-	-	Lipase_GDSL	-	Os12t0126100
HORVU.MOREX.r2.7HG0527340	I	GDSL-like Lipase/Acylhydrolase	-	-	Lipase_GDSL	AT5G45950	-
HORVU.MOREX.r2.3HG0239670	L	GDSL-like Lipase/Acylhydrolase	GO:0002376,GO:0005575,GO:0005576,GO:0005618,GO:0005622,GO:0005623,GO:0005634,GO:0005737,GO:0006950,GO:0006952,GO:0006955,GO:0008150,GO:0009507,GO:0009534,GO:0009536,GO:0009579,GO:0009605,GO:0009607,GO:0009627,GO:0009814,GO:0030312,GO:0031976,GO:0031984,GO:0043207,GO:0043226,GO:0043227,GO:0043229,GO:0043231,GO:0044422,GO:0044424,GO:0044434,GO:0044435,GO:0044444,GO:0044446,GO:0044464,GO:0045087,GO:…	-	Lipase_GDSL	AT5G45670	-
HORVU.MOREX.r2.6HG0461890	I	GDSL-like Lipase/Acylhydrolase	-	-	Lipase_GDSL	-	Os10t0140300
HORVU.MOREX.r2.3HG0203730	S	GDSL-like Lipase/Acylhydrolase	-	ko:K21026	Lipase_GDSL	-	Os01t0214600
HORVU.MOREX.r2.7HG0553630	S	GDSL/SGNH-like Acyl-Esterase family found in Pmr5 and Cas1p	-	-	PC-Esterase,PMR5N	AT3G28150	Os06t0234600
HORVU.MOREX.r2.6HG0525640	S	Gibberellin regulated protein	-	-	GASA	-	-
HORVU.MOREX.r2.2HG0154760	E	GMC oxidoreductase	GO:0000166,GO:0003674,GO:0003824,GO:0005488,GO:0005575,GO:0005576,GO:0006082,GO:0006629,GO:0006631,GO:0007154,GO:0007267,GO:0007275,GO:0008150,GO:0008152,GO:0009553,GO:0009987,GO:0010430,GO:0016829,GO:0016830,GO:0016832,GO:0019395,GO:0019752,GO:0023052,GO:0030258,GO:0032501,GO:0032502,GO:0032787,GO:0034440,GO:0036094,GO:0043167,GO:0043168,GO:0043436,GO:0044237,GO:0044238,GO:0044255,GO:0044281,GO:…	ko:K00108,ko:K21270	GMC_oxred_C,GMC_oxred_N	-	Os04t0573100
HORVU.MOREX.r2.2HG0161050	K	Helix-loop-helix DNA-binding domain	GO:0000003,GO:0003006,GO:0003674,GO:0003700,GO:0005575,GO:0005622,GO:0005623,GO:0005634,GO:0006355,GO:0007275,GO:0008150,GO:0009555,GO:0009791,GO:0009889,GO:0009908,GO:0009987,GO:0010468,GO:0010556,GO:0010941,GO:0010942,GO:0016043,GO:0019219,GO:0019222,GO:0022414,GO:0031323,GO:0031326,GO:0032501,GO:0032502,GO:0033036,GO:0033037,GO:0042545,GO:0043067,GO:0043068,GO:0043226,GO:0043227,GO:0043229,GO:…	-	HLH	AT2G31210	Os04t0599300
HORVU.MOREX.r2.6HG0502820	K	Helix-loop-helix DNA-binding domain	GO:0000003,GO:0003006,GO:0003674,GO:0003700,GO:0005575,GO:0005622,GO:0005623,GO:0005634,GO:0006355,GO:0007275,GO:0008150,GO:0009555,GO:0009791,GO:0009889,GO:0009908,GO:0009987,GO:0010468,GO:0010556,GO:0010941,GO:0010942,GO:0016043,GO:0019219,GO:0019222,GO:0022414,GO:0031323,GO:0031326,GO:0032501,GO:0032502,GO:0033036,GO:0033037,GO:0042545,GO:0043067,GO:0043068,GO:0043226,GO:0043227,GO:0043229,GO:…	-	HLH	-	-
HORVU.MOREX.r2.2HG0138520	T	His Kinase A (phosphoacceptor) domain	GO:0000302,GO:0002237,GO:0003674,GO:0003824,GO:0004672,GO:0004673,GO:0005575,GO:0005622,GO:0005623,GO:0005737,GO:0005773,GO:0005886,GO:0006464,GO:0006468,GO:0006793,GO:0006796,GO:0006807,GO:0006950,GO:0006979,GO:0007154,GO:0007165,GO:0007275,GO:0008150,GO:0008152,GO:0009605,GO:0009607,GO:0009617,GO:0009636,GO:0009719,GO:0009725,GO:0009735,GO:0009736,GO:0009755,GO:0009787,GO:0009788,GO:0009966,GO:…	-	HATPase_c,HisKA,Response_reg	-	-
HORVU.MOREX.r2.7HG0546710	T	His Kinase A (phosphoacceptor) domain	GO:0003674,GO:0003824,GO:0004672,GO:0004673,GO:0005488,GO:0005515,GO:0005575,GO:0005623,GO:0005886,GO:0005911,GO:0006464,GO:0006468,GO:0006793,GO:0006796,GO:0006807,GO:0007154,GO:0007165,GO:0007275,GO:0008150,GO:0008152,GO:0009506,GO:0009553,GO:0009719,GO:0009725,GO:0009735,GO:0009736,GO:0009755,GO:0009888,GO:0009987,GO:0010033,GO:0010087,GO:0016020,GO:0016301,GO:0016310,GO:0016740,GO:0016772,GO:…	-	HATPase_c,HisKA,Response_reg	AT2G47430	Os06t0183200
HORVU.MOREX.r2.3HG0181550	K	homeobox associated leucin zipper	-	ko:K09338	HALZ,Homeobox	-	-
HORVU.MOREX.r2.5HG0378770	C	Introduction of a cis double bond between carbons of the acyl chain	GO:0005575,GO:0005622,GO:0005623,GO:0005737,GO:0009507,GO:0009536,GO:0043226,GO:0043227,GO:0043229,GO:0043231,GO:0044424,GO:0044444,GO:0044464	ko:K03921	FA_desaturase_2	-	-
HORVU.MOREX.r2.5HG0435140	Q	KR domain	-	ko:K00059	adh_short,adh_short_C2	-	Os12t0242700
HORVU.MOREX.r2.3HG0263660	S	Late embryogenesis abundant protein	-	-	LEA_2	-	-
HORVU.MOREX.r2.2HG0108600	T	Legume lectin domain	-	-	Lectin_legB,Pkinase	-	-
HORVU.MOREX.r2.5HG0423060	DKT	LEM3 (ligand-effect modulator 3) family / CDC50 family	-	-	CDC50	-	Os09t0560600
HORVU.MOREX.r2.1HG0059450	Q	Lignin degradation and detoxification of lignin-derived products	GO:0003674,GO:0003824,GO:0006725,GO:0008150,GO:0008152,GO:0009058,GO:0009698,GO:0009699,GO:0009808,GO:0009809,GO:0009987,GO:0016491,GO:0016722,GO:0019438,GO:0019748,GO:0044237,GO:0044249,GO:0044550,GO:0055114,GO:0071704,GO:1901360,GO:1901362,GO:1901576	ko:K05909	Cu-oxidase,Cu-oxidase_2,Cu-oxidase_3	-	Os05t0458500 Os05t0458600
ORVU.MOREX.r2.3HG0252380	Q	Lignin degradation and detoxification of lignin-derived products	GO:0003674,GO:0003824,GO:0006725,GO:0008150,GO:0008152,GO:0009058,GO:0009698,GO:0009699,GO:0009808,GO:0009809,GO:0009987,GO:0016491,GO:0016722,GO:0019438,GO:0019748,GO:0044237,GO:0044249,GO:0044550,GO:0055114,GO:0071704,GO:1901360,GO:1901362,GO:1901576	ko:K05909	Cu-oxidase,Cu-oxidase_2,Cu-oxidase_3	-	Os01t0842500
HORVU.MOREX.r2.3HG0252410	Q	Lignin degradation and detoxification of lignin-derived products	GO:0003674,GO:0003824,GO:0006725,GO:0008150,GO:0008152,GO:0009058,GO:0009698,GO:0009699,GO:0009808,GO:0009809,GO:0009987,GO:0016491,GO:0016722,GO:0019438,GO:0019748,GO:0044237,GO:0044249,GO:0044550,GO:0055114,GO:0071704,GO:1901360,GO:1901362,GO:1901576	ko:K05909	Cu-oxidase,Cu-oxidase_2,Cu-oxidase_3	-	Os01t0842400
HORVU.MOREX.r2.2HG0149240	T	Lung seven transmembrane receptor	-	-	Lung_7-TM_R	-	Os04t0508600
HORVU.MOREX.r2.7HG0568330	U	Mediates both low-affinity uptake and efflux of sugar across the membrane	GO:0000041,GO:0003674,GO:0005215,GO:0005575,GO:0005623,GO:0005886,GO:0005887,GO:0006810,GO:0006811,GO:0006812,GO:0006825,GO:0008150,GO:0008515,GO:0008643,GO:0015144,GO:0015154,GO:0015157,GO:0015766,GO:0015770,GO:0015772,GO:0016020,GO:0016021,GO:0022857,GO:0030001,GO:0031224,GO:0031226,GO:0034219,GO:0044425,GO:0044459,GO:0044464,GO:0051119,GO:0051179,GO:0051234,GO:0055085,GO:0071702,GO:0071944	ko:K15382	MtN3_slv	-	Os08t0535200
HORVU.MOREX.r2.1HG0065960	U	Mediates both low-affinity uptake and efflux of sugar across the membrane	GO:0003674,GO:0005215,GO:0005575,GO:0005623,GO:0005886,GO:0005887,GO:0006810,GO:0008150,GO:0008643,GO:0009987,GO:0015144,GO:0016020,GO:0016021,GO:0016043,GO:0022607,GO:0022857,GO:0031224,GO:0031226,GO:0034219,GO:0043933,GO:0044085,GO:0044425,GO:0044459,GO:0044464,GO:0051119,GO:0051179,GO:0051234,GO:0051259,GO:0051260,GO:0055085,GO:0065003,GO:0071702,GO:0071840,GO:0071944	ko:K15382	MtN3_slv	-	-
HORVU.MOREX.r2.7HG0619880	U	Mediates both low-affinity uptake and efflux of sugar across the membrane	GO:0003674,GO:0005215,GO:0005575,GO:0005623,GO:0005886,GO:0005887,GO:0006810,GO:0008150,GO:0008643,GO:0009987,GO:0015144,GO:0016020,GO:0016021,GO:0016043,GO:0022607,GO:0022857,GO:0031224,GO:0031226,GO:0034219,GO:0043933,GO:0044085,GO:0044425,GO:0044459,GO:0044464,GO:0051119,GO:0051179,GO:0051234,GO:0051259,GO:0051260,GO:0055085,GO:0065003,GO:0071702,GO:0071840,GO:0071944	ko:K15382	MtN3_slv	AT3G28007	Os01t0606000 Os01t0605700
HORVU.MOREX.r2.7HG0534760	D	meprin and TRAF homology	-	ko:K10523	BTB,MATH	-	-
HORVU.MOREX.r2.4HG0315540	G	Metalloenzyme superfamily	GO:0003674,GO:0003824,GO:0004619,GO:0005575,GO:0005576,GO:0005622,GO:0005623,GO:0005737,GO:0005739,GO:0005740,GO:0005829,GO:0005886,GO:0005911,GO:0006950,GO:0007275,GO:0008150,GO:0009266,GO:0009409,GO:0009506,GO:0009507,GO:0009536,GO:0009555,GO:0009628,GO:0009987,GO:0010035,GO:0010038,GO:0010118,GO:0016020,GO:0016853,GO:0016866,GO:0016868,GO:0030054,GO:0031967,GO:0031975,GO:0032501,GO:0032502,GO:…	ko:K15633	Metalloenzyme,iPGM_N	-	Os03t0330200
HORVU.MOREX.r2.6HG0458620	DZ	Microtubule associated protein (MAP65/ASE1 family)	GO:0000226,GO:0000278,GO:0000280,GO:0000281,GO:0000910,GO:0000911,GO:0003674,GO:0005488,GO:0005515,GO:0005575,GO:0005622,GO:0005623,GO:0005634,GO:0005737,GO:0005856,GO:0005874,GO:0005881,GO:0005938,GO:0006996,GO:0007010,GO:0007017,GO:0007049,GO:0008017,GO:0008092,GO:0008150,GO:0009524,GO:0009574,GO:0009605,GO:0009607,GO:0009624,GO:0009653,GO:0009987,GO:0015630,GO:0015631,GO:0016043,GO:0022402,GO:…	ko:K16732	MAP65_ASE1	-	Os02t0126300
HORVU.MOREX.r2.3HG0232780	K	Myb-like DNA-binding domain	-	ko:K09422	Myb_DNA-binding	-	-
HORVU.MOREX.r2.4HG0319540	K	Myb-like DNA-binding domain	GO:0000003,GO:0000981,GO:0000988,GO:0000989,GO:0001067,GO:0001076,GO:0001101,GO:0001134,GO:0001135,GO:0003006,GO:0003674,GO:0003676,GO:0003677,GO:0003700,GO:0005488,GO:0005575,GO:0005622,GO:0005623,GO:0005634,GO:0006355,GO:0006357,GO:0007275,GO:0008150,GO:0009314,GO:0009411,GO:0009416,GO:0009555,GO:0009628,GO:0009719,GO:0009725,GO:0009751,GO:0009753,GO:0009791,GO:0009889,GO:0009890,GO:0009892,GO:…	ko:K09422	Myb_DNA-binding	AT3G28470	-
HORVU.MOREX.r2.7HG0588890	K	Myb-like DNA-binding domain	-	-	Myb_DNA-binding	-	Os06t0543200
HORVU.MOREX.r2.7HG0544570	K	Myb-like DNA-binding domain	GO:0000003,GO:0000981,GO:0000988,GO:0000989,GO:0001067,GO:0001076,GO:0001101,GO:0001134,GO:0001135,GO:0001558,GO:0003006,GO:0003674,GO:0003676,GO:0003677,GO:0003700,GO:0005488,GO:0005575,GO:0005622,GO:0005623,GO:0005634,GO:0006355,GO:0006357,GO:0006996,GO:0007033,GO:0007154,GO:0007165,GO:0007275,GO:0007276,GO:0008150,GO:0009555,GO:0009719,GO:0009725,GO:0009739,GO:0009740,GO:0009755,GO:0009787,GO:…	ko:K09422	Myb_DNA-binding	-	Os03t0578900
HORVU.MOREX.r2.5HG0407150	V	NAD dependent epimerase/dehydratase family	-	-	Epimerase	-	Os09t0491820
HORVU.MOREX.r2.3HG0215920	P	Natural resistance-associated macrophage protein	-	ko:K21398	Nramp	-	-
HORVU.MOREX.r2.5HG0387900	V	NmrA-like family	-	ko:K09753	3Beta_HSD,Epimerase	-	Os09t0127300
HORVU.MOREX.r2.2HG0180700	K	No apical meristem (NAM) protein	GO:0003674,GO:0003700,GO:0005575,GO:0005622,GO:0005623,GO:0005634,GO:0005737,GO:0006355,GO:0008150,GO:0009314,GO:0009416,GO:0009628,GO:0009642,GO:0009644,GO:0009889,GO:0009891,GO:0009893,GO:0009962,GO:0010468,GO:0010556,GO:0010557,GO:0010604,GO:0010628,GO:0019219,GO:0019222,GO:0031323,GO:0031325,GO:0031326,GO:0031328,GO:0043226,GO:0043227,GO:0043229,GO:0043231,GO:0044424,GO:0044464,GO:0045893,GO:…	-	NAM	-	-
HORVU.MOREX.r2.4HG0341910	G	Nucleotide-diphospho-sugar transferase	-	-	Nucleotid_trans	-	Os03t0129800
HORVU.MOREX.r2.4HG0283460	S	Nucleotide-diphospho-sugar transferase	GO:0003674,GO:0003676,GO:0003723,GO:0003824,GO:0004518,GO:0004519,GO:0005488,GO:0005575,GO:0005622,GO:0005623,GO:0006139,GO:0006725,GO:0006807,GO:0008150,GO:0008152,GO:0009451,GO:0009987,GO:0016070,GO:0016787,GO:0016788,GO:0034641,GO:0043170,GO:0043226,GO:0043227,GO:0043229,GO:0043231,GO:0043412,GO:0044237,GO:0044238,GO:0044424,GO:0044464,GO:0046483,GO:0071704,GO:0090304,GO:0090305,GO:0097159,GO:…	-	Nucleotid_trans	AT1G28700	Os03t0731800
HORVU.MOREX.r2.4HG0334760	G	Pectinesterase	-	-	Pectinesterase	AT1G05310	Os08t0206950
HORVU.MOREX.r2.5HG0401270	O	Peptidase C13 family	-	ko:K01369	Peptidase_C13	-	-
HORVU.MOREX.r2.1HG0056500	L	PHD-like zinc-binding domain	-	ko:K10683	BRCT,zf-HC5HC2H	-	Os05t0486600
HORVU.MOREX.r2.2HG0177110	I	Phospholipase/Carboxylesterase	GO:0002084,GO:0003674,GO:0003824,GO:0005575,GO:0005622,GO:0005623,GO:0005737,GO:0006464,GO:0006807,GO:0008150,GO:0008152,GO:0008474,GO:0009056,GO:0009057,GO:0009987,GO:0016787,GO:0016788,GO:0016790,GO:0019538,GO:0030163,GO:0035601,GO:0036211,GO:0042157,GO:0042159,GO:0043170,GO:0043412,GO:0044237,GO:0044238,GO:0044260,GO:0044267,GO:0044424,GO:0044464,GO:0052689,GO:0071704,GO:0098599,GO:0098732,GO:…	-	Abhydrolase_2	-	Os04t0669600
HORVU.MOREX.r2.1HG0017500	T	phosphoprotein phosphatase activity	-	ko:K17508	SpoIIE	-	-
HORVU.MOREX.r2.5HG0402020	S	Plant invertase/pectin methylesterase inhibitor	-	-	PMEI	AT5G46970	-
HORVU.MOREX.r2.2HG0143390	S	Plant lipid transfer protein / seed storage protein / trypsin-alpha amylase inhibitor domain family	-	-	LTP_2	AT1G73890	Os04t0462200
HORVU.MOREX.r2.1HG0035550	S	Plant lipid transfer protein / seed storage protein / trypsin-alpha amylase inhibitor domain family	-	-	LTP_2	-	Os10t0148000
HORVU.MOREX.r2.4HG0348170	S	Plant lipid transfer protein / seed storage protein / trypsin-alpha amylase inhibitor domain family	-	-	LTP_2	-	Os10t0193100 Os10t0193500
HORVU.MOREX.r2.6HG0498990	S	Plant phosphoribosyltransferase C-terminal	GO:0001505,GO:0003674,GO:0005488,GO:0005509,GO:0005575,GO:0005622,GO:0005623,GO:0005737,GO:0005768,GO:0005783,GO:0005789,GO:0007154,GO:0007165,GO:0008021,GO:0008150,GO:0009987,GO:0010646,GO:0012505,GO:0012506,GO:0016020,GO:0016021,GO:0019722,GO:0019932,GO:0023051,GO:0023052,GO:0030100,GO:0030133,GO:0030334,GO:0030336,GO:0030658,GO:0030659,GO:0030672,GO:0031090,GO:0031224,GO:0031410,GO:0031982,GO:…	-	C2,PRT_C	-	Os02t0663900
HORVU.MOREX.r2.6HG0449550	S	Plant protein of unknown function	-	-	DUF247	-	-
HORVU.MOREX.r2.5HG0404370	S	Plastocyanin-like domain	-	-	Cu_bind_like	-	Os09t0469300
HORVU.MOREX.r2.7HG0558150	S	Plastocyanin-like domain	-	-	Cu_bind_like	AT4G30590	Os06t0286228 Os01t0272700
HORVU.MOREX.r2.3HG0241980	S	Plastocyanin-like domain	-	-	Cu_bind_like	AT3G01070	-
HORVU.MOREX.r2.2HG0177660	A	Polyadenylate-binding protein	-	ko:K13126	RRM_1	-	Os04t0682400
HORVU.MOREX.r2.4HG0287430	S	Polysaccharide biosynthesis	GO:0003674,GO:0003824,GO:0005575,GO:0005622,GO:0005623,GO:0005737,GO:0005794,GO:0005975,GO:0005976,GO:0008150,GO:0008152,GO:0008168,GO:0008757,GO:0009987,GO:0010383,GO:0010410,GO:0012505,GO:0016740,GO:0016741,GO:0030775,GO:0032259,GO:0043170,GO:0043226,GO:0043227,GO:0043229,GO:0043231,GO:0044036,GO:0044237,GO:0044238,GO:0044260,GO:0044424,GO:0044444,GO:0044464,GO:0045491,GO:0071554,GO:0071704	ko:K18801	Polysacc_synt_4	-	Os11t0242600
HORVU.MOREX.r2.7HG0582620	S	Possibly involved in carbohydrate binding	-	-	X8	-	Os08t0135500
HORVU.MOREX.r2.3HG0241430	E	POT family	-	ko:K14638	PTR2	-	Os01t0761400
HORVU.MOREX.r2.3HG0241460	E	POT family	GO:0003674,GO:0005215,GO:0005575,GO:0005623,GO:0005886,GO:0006810,GO:0006811,GO:0006820,GO:0008150,GO:0008509,GO:0015075,GO:0015103,GO:0015112,GO:0015318,GO:0015698,GO:0015706,GO:0016020,GO:0022857,GO:0034220,GO:0044464,GO:0051179,GO:0051234,GO:0055085,GO:0071705,GO:0071944,GO:0080054,GO:0098656	ko:K14638	PTR2	AT1G52190	Os01t0761500
HORVU.MOREX.r2.3HG0231670	G	PRONE (Plant-specific Rop nucleotide exchanger)	GO:0000003,GO:0000902,GO:0000904,GO:0001558,GO:0003006,GO:0003674,GO:0005085,GO:0005088,GO:0005089,GO:0005488,GO:0005515,GO:0005575,GO:0005623,GO:0005886,GO:0007275,GO:0008150,GO:0009653,GO:0009790,GO:0009791,GO:0009793,GO:0009826,GO:0009856,GO:0009860,GO:0009932,GO:0009987,GO:0010154,GO:0010769,GO:0016020,GO:0016043,GO:0016049,GO:0017016,GO:0017048,GO:0019899,GO:0022414,GO:0022603,GO:0022604,GO:…	ko:K10418	PRONE	-	Os01t0675000
HORVU.MOREX.r2.3HG0255840	T	Protein kinase domain	GO:0002376,GO:0003674,GO:0003824,GO:0004672,GO:0004674,GO:0004712,GO:0005575,GO:0005622,GO:0005623,GO:0005737,GO:0005783,GO:0005886,GO:0006464,GO:0006468,GO:0006793,GO:0006796,GO:0006807,GO:0006950,GO:0006952,GO:0006955,GO:0006970,GO:0007154,GO:0007165,GO:0008150,GO:0008152,GO:0009628,GO:0009898,GO:0009987,GO:0012505,GO:0016020,GO:0016301,GO:0016310,GO:0016740,GO:0016772,GO:0016773,GO:0019538,GO:…	-	Ank,Ank_2,Pkinase_Tyr	AT2G31800	Os01t0892800
HORVU.MOREX.r2.5HG0445070	S	Protein of unknown function (DUF3615)	-	-	DUF3615	-	Os10t0372700
HORVU.MOREX.r2.7HG0606040	S	Protein of unknown function (DUF679)	-	-	DUF679	AT3G21550	Os03t0370400
HORVU.MOREX.r2.1HG0072130	S	Protein of unknown function (DUF679)	GO:0000325,GO:0005575,GO:0005622,GO:0005623,GO:0005737,GO:0005773,GO:0005774,GO:0005783,GO:0007275,GO:0007568,GO:0008150,GO:0009507,GO:0009536,GO:0009705,GO:0009838,GO:0009987,GO:0010256,GO:0012505,GO:0016020,GO:0016043,GO:0031090,GO:0032501,GO:0032502,GO:0043226,GO:0043227,GO:0043229,GO:0043231,GO:0044422,GO:0044424,GO:0044437,GO:0044444,GO:0044446,GO:0044464,GO:0048731,GO:0048856,GO:0071840,GO:…	-	DUF679	AT5G46090	Os05t0562800
HORVU.MOREX.r2.3HG0258940	S	Protein of unknown function (DUF707)	-	-	DUF707	AT4G12840	Os01t0919600
HORVU.MOREX.r2.4HG0335340	S	Protein SULFUR DEFICIENCY-INDUCED	-	-	TPR_8	-	Os03t0165900
HORVU.MOREX.r2.2HG0165650	V	reductase	-	ko:K08695	Epimerase	-	-
HORVU.MOREX.r2.6HG0458770	S	Ribonuclease (pollen allergen)	-	-	Pollen_allerg_2	-	-
HORVU.MOREX.r2.6HG0518660	O	RING-like zinc finger	GO:0001664,GO:0003674,GO:0003824,GO:0004842,GO:0005102,GO:0005109,GO:0005488,GO:0005515,GO:0005575,GO:0005623,GO:0005886,GO:0005887,GO:0006464,GO:0006508,GO:0006511,GO:0006807,GO:0007154,GO:0007165,GO:0007166,GO:0007267,GO:0008150,GO:0008152,GO:0008283,GO:0009056,GO:0009057,GO:0009966,GO:0009968,GO:0009987,GO:0010646,GO:0010648,GO:0016020,GO:0016021,GO:0016055,GO:0016567,GO:0016740,GO:0019538,GO:…	-	zf-RING_2	-	Os02t0798200
HORVU.MOREX.r2.1HG0078510	Q	RmlD substrate binding domain	-	ko:K01784	GDP_Man_Dehyd	AT4G23920	Os05t0595100
HORVU.MOREX.r2.3HG0272530	S	Root cap	-	-	Root_cap	-	-
HORVU.MOREX.r2.3HG0272540	S	Root cap	-	-	Root_cap	-	Os01t0968400
HORVU.MOREX.r2.4HG0348160	G	rRNA N-glycosidase	-	-	RIP	-	-
HORVU.MOREX.r2.4HG0348190	G	rRNA N-glycosidase	-	-	RIP	-	Os03t0687700
HORVU.MOREX.r2.3HG0257440	S	Salt stress response/antifungal	-	-	Stress-antifung	-	-
HORVU.MOREX.r2.4HG0324330	J	SMP-30/Gluconolaconase/LRE-like region	GO:0003674,GO:0003824,GO:0005575,GO:0005622,GO:0005623,GO:0005737,GO:0005783,GO:0007275,GO:0008150,GO:0009555,GO:0009653,GO:0009987,GO:0010208,GO:0010584,GO:0010927,GO:0012505,GO:0016020,GO:0016043,GO:0016787,GO:0016788,GO:0022607,GO:0030198,GO:0032501,GO:0032502,GO:0032989,GO:0043062,GO:0043226,GO:0043227,GO:0043229,GO:0043231,GO:0044085,GO:0044424,GO:0044444,GO:0044464,GO:0045229,GO:0048229,GO:…	ko:K21407	Str_synth	AT3G59530	Os03t0263600
HORVU.MOREX.r2.7HG0603270	P	sodium ion transport	GO:0003674,GO:0005215,GO:0005575,GO:0005623,GO:0005886,GO:0006810,GO:0006811,GO:0006812,GO:0006814,GO:0008150,GO:0008324,GO:0015075,GO:0015077,GO:0015081,GO:0015318,GO:0015672,GO:0016020,GO:0022857,GO:0022890,GO:0030001,GO:0034220,GO:0035725,GO:0044464,GO:0046873,GO:0051179,GO:0051234,GO:0055085,GO:0071944,GO:0098655,GO:0098660,GO:0098662	-	TrkH	-	Os06t0701700
HORVU.MOREX.r2.5HG0439340	P	Sodium/hydrogen exchanger family	GO:0005575,GO:0005622,GO:0005623,GO:0005737,GO:0005768,GO:0005770,GO:0006810,GO:0006811,GO:0006812,GO:0006885,GO:0008150,GO:0012505,GO:0015672,GO:0031410,GO:0031982,GO:0042592,GO:0043226,GO:0043227,GO:0043229,GO:0044424,GO:0044444,GO:0044464,GO:0048878,GO:0050801,GO:0051179,GO:0051234,GO:0055067,GO:0055080,GO:0065007,GO:0065008,GO:0097708,GO:0098771	-	Na_H_Exchanger	-	-
HORVU.MOREX.r2.7HG0599540	K	SRF-type transcription factor (DNA-binding and dimerisation domain)	GO:0003674,GO:0003700,GO:0006355,GO:0008150,GO:0009889,GO:0010468,GO:0010556,GO:0019219,GO:0019222,GO:0031323,GO:0031326,GO:0050789,GO:0050794,GO:0051171,GO:0051252,GO:0060255,GO:0065007,GO:0080090,GO:0140110,GO:1903506,GO:2000112,GO:2001141	-	SRF-TF	-	-
HORVU.MOREX.r2.2HG0088310	J	Strictosidine synthase	GO:0005575,GO:0005622,GO:0005623,GO:0005737,GO:0005773,GO:0043226,GO:0043227,GO:0043229,GO:0043231,GO:0044424,GO:0044444,GO:0044464	ko:K21407	Str_synth	-	Os08t0175000
HORVU.MOREX.r2.3HG0183040	S	Targeting protein for Xklp2 (TPX2)	-	-	TPX2	-	Os11t0592600
HORVU.MOREX.r2.1HG0064430	C	The light-harvesting complex (LHC) functions as a light receptor, it captures and delivers excitation energy to photosystems with which it is closely associated	-	ko:K08912	Chloroa_b-bind	-	-
HORVU.MOREX.r2.2HG0089050	EH	Thiamine pyrophosphate enzyme, N-terminal TPP binding domain	GO:0003674,GO:0003824,GO:0005575,GO:0005622,GO:0005623,GO:0016829,GO:0016830,GO:0016831,GO:0044464	ko:K01568	TPP_enzyme_C,TPP_enzyme_M,TPP_enzyme_N	AT4G33070 AT5G54960	-
HORVU.MOREX.r2.4HG0337350	K	tify domain	GO:0003674,GO:0003712,GO:0003714,GO:0005575,GO:0005622,GO:0005623,GO:0005634,GO:0006950,GO:0008150,GO:0009611,GO:0009889,GO:0009890,GO:0009892,GO:0009966,GO:0010556,GO:0010558,GO:0010605,GO:0010646,GO:0019219,GO:0019222,GO:0023051,GO:0031323,GO:0031324,GO:0031326,GO:0031327,GO:0031347,GO:0043226,GO:0043227,GO:0043229,GO:0043231,GO:0044424,GO:0044464,GO:0045934,GO:0048519,GO:0048523,GO:0048583,GO:…	ko:K13464	CCT_2,tify	-	Os03t0180800
HORVU.MOREX.r2.6HG0456990	K	Transcription factor ABORTED MICROSPORES	GO:0000003,GO:0000976,GO:0000977,GO:0000978,GO:0000987,GO:0001012,GO:0001067,GO:0003006,GO:0003674,GO:0003676,GO:0003677,GO:0003682,GO:0003690,GO:0003700,GO:0005488,GO:0005575,GO:0005622,GO:0005623,GO:0005634,GO:0006355,GO:0007275,GO:0008150,GO:0009555,GO:0009653,GO:0009791,GO:0009889,GO:0009908,GO:0009987,GO:0010468,GO:0010556,GO:0019219,GO:0019222,GO:0022414,GO:0030154,GO:0031323,GO:0031326,GO:…	ko:K16190	HLH,bHLH-MYC_N	AT2G16910	Os02t0120500
HORVU.MOREX.r2.6HG0469220	K	transcription factor GAMyb	GO:0000003,GO:0000981,GO:0000988,GO:0000989,GO:0001067,GO:0001076,GO:0001101,GO:0001134,GO:0001135,GO:0001558,GO:0003006,GO:0003674,GO:0003676,GO:0003677,GO:0003700,GO:0005488,GO:0005575,GO:0005622,GO:0005623,GO:0005634,GO:0006355,GO:0006357,GO:0006996,GO:0007033,GO:0007154,GO:0007165,GO:0007275,GO:0007276,GO:0008150,GO:0009555,GO:0009719,GO:0009725,GO:0009739,GO:0009740,GO:0009755,GO:0009787,GO:…	ko:K09422	Myb_DNA-binding	-	-
HORVU.MOREX.r2.4HG0327010	H	U-box domain-containing protein	-	-	U-box	-	Os03t0240600
HORVU.MOREX.r2.6HG0520920	T	Wall-associated receptor kinase	-	-	EGF_CA,GUB_WAK_bind,Pkinase,Pkinase_Tyr	-	Os02t0811200
HORVU.MOREX.r2.1HG0004550	T	Wall-associated receptor kinase	-	-	EGF_CA,GUB_WAK_bind,Pkinase,Pkinase_Tyr	-	Os01t0364100
