# Supplementary material for: The basic helix–loop–helix (bHLH) transcription factor DTT1 is part of a paired key that unlocks the tapetum transition in barley anther development
Source: Plant Cell. 2025 Sep 30;37(10):koaf230. doi: 10.1093/plcell/koaf230 (PMC12510322; doi:10.1093/plcell/koaf230)
Supplement: koaf230_Supplementary_Data [file koaf230_supplementary_data.zip › Table S3.xlsx]

## Sheet: Primer
	Table S3. Primers used in this study.
Primer name	Sequence	Role
6954	tgtggtctca CTTGGTGAAAGTTGAGCTCTGCC gttttagagctagaaatagcaag	CRISPR Target 1
6955	tgtggtctca CTTGGTGATACATCTTCAGAGCT gttttagagctagaaatagcaag	CRISPR Target 2
6956	tgtggtctca CTTGACGGTCATCGCCTGGTGGT gttttagagctagaaatagcaag	CRISPR Target 3
6464	tgtggtctcaAGCG TAATGCCAACTTTGTAC	Barley CRISPR sgRNA amplification
6939	ATGCAGCTCTTGCTGTACAAGT	CRISRP Genotyping
6951	GTCCTCCCAAGCTCCTGGAT	CRISRP Genotyping
7045	GGGGACAAGTTTGTACAAAAAAGCAGGCTTAATGCAGCTCTTGCTGTACAAG	Generating pENTY
7046	GGGGACCACTTTGTACAAGAAAGCTGGGTTCTAGTACTCATCCACCACTTCG	Generating pENTY
7047	GGGGACCACTTTGTACAAGAAAGCTGGGTTGTACTCATCCACCACTTCG	Generating pENTY
7256	CGAGGTGAACGACCAAGATACCAAGCGCCG	DTT1-△1
7257	TATCTTGGTCGTTCACCTCGTCCTCCACGATCCGCACGTC	DTT1-△1
7258	CACCTGTGGTGGAGGCGACGGGTGCCTCGCC	DTT1-△2
7259	CCCGTCGCCTCCACCACAGGTGAGCTTGATGTTCACC	DTT1-△2
7263	ACCAACCGCTTTCTCCTACC	In situ
7264	TGCGGGTGATACATCTTCAG	In situ
7620	CAGCAGCTTCCACGGCTTTC	RT-qPCR DTT1
7621	GATCACCGTGGCCCTATCCTC	RT-qPCR DTT1
7618	GCCCGTGGTCACTACACAATC	qRT-PCR HvTub-α
7619	CGACGGCGTTGAAGACAAGG	qRT-PCR HvTub-α
8462	GCTCAACATGGACCTCTTCAGG	qRT-PCR HvHSP70
8463	CCGACAAGGACAACATCATGG	qRT-PCR HvHSP70
ssDNA_AnitEbox_F	GCTTCTAGCGTTAGATAGGAATAANNNNNNNNNNNNNNNNNNNNNNNNNTTATTCGGAACGATACGAAAGG	SELEX anti-E box library synthesis
amp_Anti_EboxF	GCTTCTAGCGTTAGATAGG	SELEX anti-E box library amplification
amp_Anti_EboxR	CCTTTCGTATCGTTCCG	SELEX anti-E box library synthesis and amplification
150bp-SELEX-F	GCCAGGTATGTAGTTGACGGCTCTGTTAGGAATCGGATGTGCTTCTAGCGTTAGATAGG	151bp SELEX library amplification
150bp-SELEX-R	CGCAGTAGTACCATTGCCTCTTAGACACGCTGATACTTACCCTTTCGTATCGTTCCG	151bp SELEX library amplification
NLS_F	gagtttttctgattaacactcgagtATGCCAAAGAAGAAGAGAAAGGTG	Truncated bHLH and ACT domain forward primer
NLS_P1H	GGAAGCCGCCTACCATGTACACCTTTCTCTTCTTCTTTGG	DTT1 bHLH
NLS_P1B	CGGCTGTGGCGGCGCCGGCACCTTTCTCTTCTTCTTTGG	DTT1 ACT(BIF)
NLS_P2B	ACCCTGATAATGGATGTTGTCCACCTTTCTCTTCTTCTTTGG	HvDYT1 bHLH
NLS_P2H	GACTTGTACTGCGTCGCGTCCACCTTTCTCTTCTTCTTTGG	HvDYT1 ACT(BIF)
DTT1_F	gagtttttctgattaacactcgagtATGCAGCTCTTGCTGTACAAGT	DTT1 full length-GFP
DTT1H_F	CCAAAGAAGAAGAGAAAGGTGTACATGGTAGGCGGCTTCCAG	DTT1 bHLH BiFC
DTT1H_R_C	ttcttctgcttgtccatactagtTGCAGAGCACTCCCCTTCCCC	DTT1 bHLH BiFC
DTT1_R_NG	gcccttgctcaccatactagtTGCAGAGCACTCCCCTTCCCC	DTT1 full length-GFP
NLS_DTT1ACT_F	CCAAAGAAGAAGAGAAAGGTGCCGGCGCCGCCACAGCCG	DTT1 ACT BiFC
DTT1_R_Full_C	ttcttctgcttgtccatactagtGTACTCATCCACCACTTCG	DTT1 full length cYFP
DTT1_R_Full_N	gcccttgctcaccatactagtGTACTCATCCACCACTTCG	DTT1 full length nYFP
HvDYT1_F	gagtttttctgattaacactcgagtATGCCGCGCCGTCCGAGGGCC	HvDYT1 full length-GFP
HvDYT1H_F	CCAAAGAAGAAGAGAAAGGTGGACGCGACGCAGTACAAGTCCAAG	DTT1 bHLH BiFC
HvDYT1H_R_C	ttcttctgcttgtccatactagtGTTCTGGAGCTTCTTGATGTG	DTT1 bHLH BiFC
HvDYT1H_R_N	gcccttgctcaccatactagtGTTCTGGAGCTTCTTGATGTG	DTT1 bHLH BiFC
NLS_HvDYT1B_F	CCAAAGAAGAAGAGAAAGGTGGACAACATCCATTATCAGGGTCAG	HvDYT1 ACT BiFC
HvDYT1_R_Full_C	ttcttctgcttgtccatactagtAATGCTTGGAACCTCTACAATACTG	HvDYT1 full length cYFP
HvDYT1_R_Full_N	gcccttgctcaccatactagtAATGCTTGGAACCTCTACAATACTG	HvDYT1 full length nYFP
T2_F	tatagggcgaattgggtaccATGTTGGCGTCAACCAAAGAG	HvTDF1pro2
T2_R	GATTGTGgtcgacctcgaggGACTGCTCCTTTGTTGTGGACTC	HvTDF1pro2
T3_F	tatagggcgaattgggtaccCACCCTAGTACAGCCAATCTGACTC	HvTDF1pro3
T3_R	GATTGTGgtcgacctcgaggGGAAACAGTTGGGATTACTGC	HvTDF1pro3
T4_F	tatagggcgaattgggtaccGCAGTAATCCCAACTGTTTCC	HvTDF1pro4
T4_R	GATTGTGgtcgacctcgaggCCCACTCTTGTTCTTATGGTTC	HvTDF1pro4
T5_F	tatagggcgaattgggtaccGAACCATAAGAACAAGAGTGGG	HvTDF1pro5
T5_R	GATTGTGgtcgacctcgaggCCCCGACGAGATCACACTGC	HvTDF1pro5
E1_F1	tatagggcgaattgggtaccAGCATCAAAAGATTCACCCACC	HvEAT1_1pro1
E1_R1	GATTGTGgtcgacctcgaggCAGTGCCTGGCACCTTCAATC	HvEAT1_1pro1
E1_F2	tatagggcgaattgggtaccCAATAATCGTACCATGAAGGCG	HvEAT1_1pro2
E1_R2	GATTGTGgtcgacctcgaggGGTGGGTGAATCTTTTGATGCT	HvEAT1_1pro2
E1_F3	tatagggcgaattgggtaccGATCAAACTCCGTCTTGCTTCA	HvEAT1_1pro3
E1_R3	GATTGTGgtcgacctcgaggAGTGCATCTGGTTGTTATGGTG	HvEAT1_1pro3
E2_F1	tatagggcgaattgggtaccACGATGTTCTGCCTTTTGTTCA	HvEAT1_2pro1
E2_R1	GATTGTGgtcgacctcgaggTCCAAGGAGCCTCAAAGATGTA	HvEAT1_2pro1
E2_F2	tatagggcgaattgggtaccTCTTGGCTCCTGATTAGTCGAA	HvEAT1_2pro2
E2_R2	GATTGTGgtcgacctcgaggACACGTCAATTCGCAATCATCT	HvEAT1_2pro2
E2_F3	tatagggcgaattgggtaccAGAATCACTACAGCCCTTTTGC	HvEAT1_2pro3
E2_R3	GATTGTGgtcgacctcgaggATCACATTTCTGGAAGCCCTTG	HvEAT1_2pro3
G1_F1	tatagggcgaattgggtaccTCAACATCAAGGTCAAGGAAGC	GAMYBL1_pro1
G1_R1	GATTGTGgtcgacctcgaggTCTCCTCCTCTTCCTCTTCTCA	GAMYBL1_pro1
G1_F2	tatagggcgaattgggtaccCGGGAAACACGAGATTTAGCAT	GAMYBL1_pro2
G1_R2	GATTGTGgtcgacctcgaggGCTTCCTTGACCTTGATGTTGA	GAMYBL1_pro2
G1_F3	tatagggcgaattgggtaccAAGTTTCTCGCCCTGAATCATG	GAMYBL1_pro3
G1_R3	GATTGTGgtcgacctcgaggATGCTAAATCTCGTGTTTCCCG	GAMYBL1_pro3
G2_F1	tatagggcgaattgggtaccCCATGGATAGGTCTTGCATGTG	GAMYBL2_pro1
G2_R1	GATTGTGgtcgacctcgaggAAAACCAGCGCTATAAGTTCCC	GAMYBL2_pro1
G2_F2	tatagggcgaattgggtaccGGGAACTTATAGCGCTGGTTTT	GAMYBL2_pro2
G2_R2	GATTGTGgtcgacctcgaggGGTGATGCTATCGGTTCAAGTT	GAMYBL2_pro2
D5_F1	tatagggcgaattgggtaccAGTTCCTCTCTAGTTCAGTCGC	HvDcl5_pro1
D5_R1	GATTGTGgtcgacctcgaggGTATGGTTTTCTCCTTCGACGT	HvDcl5_pro1
D5_F2	tatagggcgaattgggtaccGAAGGAGAAAACCATACCTGCC	HvDcl5_pro2
D5_R2	GATTGTGgtcgacctcgaggATGAGAGAAGGAGACGATCAGC	HvDcl5_pro2
D5_F3	tatagggcgaattgggtaccGAAGAAATCAGTCGGGTTGTGG	HvDcl5_pro3
D5_R3	GATTGTGgtcgacctcgaggTTTGATGGTGGAGCTGCAATAC	HvDcl5_pro3
RE_F1	tatagggcgaattgggtaccGCTACTATGTGTCATGCATGTCA	RBOHE_pro1
RE_R1	GATTGTGgtcgacctcgaggCCTACCGCTGCTATCTTCTCC	RBOHE_pro1
RE_F2	tatagggcgaattgggtaccCCGAACCCTTTACTTATGCACC	RBOHE_pro2
RE_R2	GATTGTGgtcgacctcgaggTGACATGCATGACACATAGTAGC	RBOHE_pro2
RE_F3	tatagggcgaattgggtaccCCCTCCAATGATTCTTGCTTGT	RBOHE_pro3
RE_R3	GATTGTGgtcgacctcgaggGTGCATAAGTAAAGGGTTCGGG	RBOHE_pro3
MP_F1	tatagggcgaattgggtaccACCAACCTCAAAGAGCTACAGA	HvMAP65-3_pro1
MP_R1	GATTGTGgtcgacctcgaggGCGTAGAATCCGAATTTGCAAC	HvMAP65-3_pro1
MP_F2	tatagggcgaattgggtaccGTACATGGGCGAAGAATAGTGG	HvMAP65-3_pro2
MP_R2	GATTGTGgtcgacctcgaggTCTCCCTCTCGTCTCTGGATAT	HvMAP65-3_pro2
A23_F1	tatagggcgaattgggtaccGCGATCACCTACCACTAGAAGA	HvABCG23
A23_R1	GATTGTGgtcgacctcgaggCGATGTGTGGAGTTTGGAAGAA	HvABCG23

## Sheet: Constructs
	Table S3. Constructs used in this study.
Vector	Rstriction enzyme sites or Gateway reaction site	Insert	Usage
pICH86966	-	-	PCR amplicon template for sgRNAs of target1/2/3
pICSL9003	BsaI(NEB)	Insert TaU6 promoter	Insert TaU6 promoter into Level1 vector
pICH47751	BsaI(NEB)	DTT1 target 1	Generating Golden Gate Level 1 vector
pICH47761	BsaI(NEB)	DTT1 target 2	Generating Golden Gate Level 1 vector
pICH47772	BsaI(NEB)	DTT1 target 3	Generating Golden Gate Level 1 vector
pICSL11059	BpiI(Thermo Fisher)	Barley Hygromycin selection marker	Barley plant selection cassette for transformation vector assembly
pICSL11056	BpiI(Thermo Fisher)	Barley Cas9 expression cassette	Barley Cas9 cassette for transformation vector assembly
pICH47751:DTT1 target 1	BpiI(Thermo Fisher)	Barley sgRNA1 expression cassette	Final vector assembly for transformation vector assembly
pICH47761:DTT1 target 2	BpiI(Thermo Fisher)	Barley sgRNA2 expression cassette	Final vector assembly for transformation vector assembly
pICH47772:DTT1 target 3	BpiI(Thermo Fisher)	Barley sgRNA3 expression cassette	Final vector assembly for transformation vector assembly
pICH50914	BpiI(Thermo Fisher)	Position 5 linker	Final vector assembly for transformation vector assembly
pAGM8031	BpiI(Thermo Fisher)	Barley plant selection cassette/Cas9 cassette/sgRNA1-3/Position 5 Linker	Final barley transformation vector
pDoner211	Gateway BP Clonase II (Invitrogen)	DTT1 cds with stop codon	Generating pENTRY211-DTT1
pENTRY211-DTT1	Phusion HiFi polymerase	DTT1-△1/DTT1-△2 cds with stop codon	Gernating pENRTY211-DTT1-DTT1-△1/DTT1-△2
pDoner207	Gateway BP Clonase II (Invitrogen)	DTT1 cds without stop codon	Generating pENTRY207-DTT1 ns
pDoner211	Gateway BP Clonase II (Invitrogen)	DTT1 cds with stop codon	Generating pENTRY211-HvDYT1
pCR8/GW	TOPO TA Gateway cloning Site	HvDYT1 cds without stop codon	Generating pCR8-ENTRY-HvDYT1 ns
pUB-DEST-eGFP	Gateway LR Clonase II (Invitrogen)	Full length DTT1/DTT1-△1/DTT1-△2/HvDYT1 cds without stop codon	BIFC for Full length proteins
pUB-DEST-nYFP	Gateway LR Clonase II (Invitrogen)	Full length DTT1/DTT1-△1/DTT1-△2/HvDYT1 cds without stop codon	BIFC for Full length proteins
pUB-DEST-cYFP	Gateway LR Clonase II (Invitrogen)	Full length DTT1/DTT1-△1/DTT1-△2/HvDYT1 cds without stop codon	BIFC for Full length proteins
pUB-DEST-nYFP/cYFP	PmeI and SpeI(NEB)	2x35S promoter plus Gateway cassette	Generating p2x35S-GW-nYFP/cYFP vectors
p2x35s-DEST-nYFP	Gateway LR Clonase II (Invitrogen)	Full length DTT1/DTT1-△1/DTT1-△2/HvDYT1 cds without stop codon	BIFC for Full length proteins
p2x35s-DEST-cYFP	Gateway LR Clonase II (Invitrogen)	Full length DTT1/DTT1-△1/DTT1-△2/HvDYT1 cds without stop codon	BIFC for Full length proteins
pUB-DEST-eGFP	PspXI and SpeI(NEB)	SV40-NLS/DTT1-bHLH/DTT1-ACT(BiF) like/HvDYT1-bHLH/HvDYT1-ACT(BiF) like	BIFC for tuancated protein domains
pUB-DEST-nYFP	PspXI and SpeI(NEB)	SV40-NLS/DTT1-bHLH/DTT1-ACT(BiF) like/HvDYT1-bHLH/HvDYT2-ACT(BiF) like	BIFC for tuancated protein domains
pUB-DEST-cYFP	PspXI and SpeI(NEB)	SV40-NLS/DTT1-bHLH/DTT1-ACT(BiF) like/HvDYT1-bHLH/HvDYT3-ACT(BiF) like	BIFC for tuancated protein domains
pDEST22	Gateway LR Clonase II (Invitrogen)	DTT1cds/HvDYTcds	Generating Y2H AD vector
pDEST32	Gateway LR Clonase II (Invitrogen)	DTT1cds/HvDYTcds	Generating Y2H BD vector
pUbi10-GAL4DB-GW	Gateway LR Clonase II (Invitrogen)	DTT1 cds with stop codon	Generating Gal4-DB-DTT1 for transcription activation assay
pUbi10-GAL4DB-GW	Gateway LR Clonase II (Invitrogen)	HvDYT1 cds with stop codon	Generating Gal4-DB-HvDYT1 for transcription activation assay
pGreen0800-GAL4-UAS-Fluc-35S-Rluc	-	-	Gal4-UAS-Fluc reporter vector for transcription activation assay
pF3A WG (BYDV)	AsiSI and PmeI(NEB)	Multiple cloning site fragment	Gernating pF3A WG (BYDV)-MCS
pF3A WG (BYDV)-MCS	XhoI and SpeI(NEB)	3xHA tag/3xHA-DTT1/3xHA-HvDYT1	Generating pF3A-3xHA/pF3A-3xHA-DTT1/pF3A-3xHA-HvDY1
pGreen0800-mini35S-Fluc-35S-Rluc	KpnI and PspXI(NEB)	HvTDF1pro2/3/4/5; HvAMSpro1/2; HvEAT1-L1pro1/2/3; HvEAT1-L2pro1/2/3; HvDcl5pro1/2/3; GAMYBL1pro1/2/3; GAMYBL2pro1/2; RBOHEpro1/2/3;HvMAP65-3pro1/2; HvABCG23pro	Generating Dual luc reporter vectors
