# Supplementary material for: The basic helix–loop–helix (bHLH) transcription factor DTT1 is part of a paired key that unlocks the tapetum transition in barley anther development
Source: Plant Cell. 2025 Sep 30;37(10):koaf230. doi: 10.1093/plcell/koaf230 (PMC12510322; doi:10.1093/plcell/koaf230)
Supplement: koaf230_Supplementary_Data [file koaf230_supplementary_data.zip › Table S4.xlsx]

## Sheet: Table S4
Analysis Table	DTT1-GAL4-DB
Column C	GAL4DB-DTT1+DTT1
vs	vs
Column B	GAL4-HvDYT1+DTT1
Unpaired t-test
P value	<0.0001
P value summary	****
Significantly different (P < 0.05)?	Yes
One- or two-tailed P value?	Two-tailed
t, df	t=11.70, df=12
How big is the difference?
Mean Column B	34.15
Mean Column C	5.94
Mean difference (C - B) ± SEM	-28.21 ± 2.411
95% Confidence Interval	-33.47 to -22.96
R squared (eta squared)	0.9194
F-test to compare variances
F, DFn, DFd	61.25, 6, 6
P value	<0.0001
P value summary	****
Significantly different (P < 0.05)?	Yes
Analyzed data
Sample size, Column B	7
Sample size, Column C	7
Analysis Table	DTT1-GAL4-DB
Column D	GAL4-HvDYT1+HvDYT1
vs	vs
Column B	GAL4-HvDYT1+DTT1
Unpaired t-test
P value	<0.0001
P value summary	****
Significantly different (P < 0.05)?	Yes
One- or two-tailed P value?	Two-tailed
t, df	t=11.90, df=12
How big is the difference?
Mean Column B	34.15
Mean Column D	5.219
Mean difference (D - B) ± SEM	-28.93 ± 2.432
95% Confidence Interval	-34.23 to -23.64
R squared (eta squared)	0.9219
F-test to compare variances
F, DFn, DFd	29.20, 6, 6
P value	0.0007
P value summary	***
Significantly different (P < 0.05)?	Yes
Analyzed data
Sample size, Column B	7
Sample size, Column D	7
